# Supplementary material for: Crystal structure of the Fe-member of usovite
Source: Acta Crystallogr E Crystallogr Commun. 2015 May 20;71(Pt 6):640–3. doi: 10.1107/S2056989015009251 (PMC4459317; doi:10.1107/S2056989015009251)
Supplement: Supplementary file 1 [file e-71-00640-sup1.cif]

##############################################################################
#                                                                            #
# This CIF contains the data in a paper accepted for publication in          #
# Acta Crystallographica Section E. It conforms to the requirements of       #
# Notes for Authors for Acta Crystallographica Section E, and has been       #
# peer reviewed under the auspices of the IUCr Commission on Journals.       #
#                                                                            #
# Full details of the Crystallographic Information File format               #
# are given in the paper "The Crystallographic Information File (CIF):       #
# a New Standard Archive File for Crystallography" by S. R. Hall, F. H.      #
# Allen and I. D. Brown [Acta Cryst. (1991), A47, 655-685].                  #
#                                                                            #
# The current version of the core CIF dictionary is obtainable from          #
# ftp://ftp.iucr.org/pub/cif_core.dic.                                       #
#                                                                            #
# Software is freely available for graphical display of the structure(s)     #
# in this CIF. For information consult the CIF software page                 #
# http://www.iucr.org/resources/cif/software.                                #
#                                                                            #
# This file may be used for bona fide research purposes within the           #
# scientific community so long as proper attribution is given to the journal # 
# article from which it was obtained.                                        #
#                                                                            #
##############################################################################
data_modelI
_database_code_depnum_ccdc_archive 'CCDC 1401194'
_audit_creation_method     SHELXL-97
_chemical_name_systematic
;
Dibarium calcium iron(II) dialuminium tetradecafluoride
;
_chemical_name_common     ?
_chemical_formula_moiety     ?
_chemical_formula_sum     'Al2 Ba2 Ca1.31 F14 Fe0.69'
_chemical_formula_iupac     'Ba2 Ca Fe Al2 F14'
_chemical_formula_weight     685.68
_chemical_melting_point     ?
_symmetry_cell_setting     monoclinic
_symmetry_space_group_name_H-M     'C 2/c'
_symmetry_space_group_name_Hall     '-C 2yc'
loop_
    _symmetry_equiv_pos_as_xyz
    'x, y, z'
    '-x, y, -z+1/2'
    'x+1/2, y+1/2, z'
    '-x+1/2, y+1/2, -z+1/2'
    '-x, -y, -z'
    'x, -y, z-1/2'
    '-x+1/2, -y+1/2, -z'
    'x+1/2, -y+1/2, z-1/2'
_cell_length_a     13.7387(12)
_cell_length_b     5.2701(5)
_cell_length_c     14.759(3)
_cell_angle_alpha     90.00
_cell_angle_beta     92.074(14)
_cell_angle_gamma     90.00
_cell_volume     1067.9(2)
_cell_formula_units_Z     4
_cell_measurement_reflns_used     25
_cell_measurement_theta_min     15.963
_cell_measurement_theta_max     28.677
_cell_measurement_temperature     293(2)
_exptl_crystal_description     lath
_exptl_crystal_colour     colourless
_exptl_crystal_size_max     0.43
_exptl_crystal_size_mid     0.11
_exptl_crystal_size_min     0.07
_exptl_crystal_density_diffrn     4.265
_exptl_crystal_density_meas     ?
_exptl_crystal_density_method     'not measured'
_exptl_crystal_F_000     1233
_exptl_absorpt_coefficient_mu     9.206
_exptl_absorpt_correction_type     psi-scan
_exptl_absorpt_process_details
;
(North <i>et al.</i>, 1968)
;
_exptl_absorpt_correction_T_min     0.3294
_exptl_absorpt_correction_T_max     0.9012
_diffrn_ambient_temperature     293(2)
_diffrn_radiation_type     MoK\a
_diffrn_radiation_wavelength     0.71073
_diffrn_radiation_source     'fine-focus sealed tube'
_diffrn_radiation_monochromator     graphite
_diffrn_measurement_device_type     'Nonius CAD-4 four-circle'
_diffrn_measurement_method     '\w/2\q'
_diffrn_detector_area_resol_mean     ?
_diffrn_reflns_number     5922
_diffrn_reflns_av_R_equivalents     0.0550
_diffrn_reflns_av_sigmaI/netI     0.0313
_diffrn_reflns_theta_min     2.76
_diffrn_reflns_theta_max     29.99
_diffrn_reflns_theta_full     29.99
_diffrn_measured_fraction_theta_max     0.998
_diffrn_measured_fraction_theta_full     0.998
_diffrn_reflns_limit_h_min     -19
_diffrn_reflns_limit_h_max     19
_diffrn_reflns_limit_k_min     -7
_diffrn_reflns_limit_k_max     7
_diffrn_reflns_limit_l_min     -20
_diffrn_reflns_limit_l_max     20
_diffrn_standards_number     3
_diffrn_standards_interval_count     ?
_diffrn_standards_interval_time     240
_diffrn_standards_decay_%     0
_refine_special_details
;
Refinement of <i>F</i>^2^ against ALL reflections. The weighted <i>R</i>-factor
<i>wR</i> and goodness of fit <i>S</i> are based on <i>F</i>^2^, conventional
<i>R</i>-factors <i>R</i> are based on <i>F</i>, with <i>F</i> set to zero for
negative <i>F</i>^2^. The threshold expression of <i>F</i>^2^ >
\s(<i>F</i>^2^) is used only for calculating <i>R</i>-factors(gt) <i>etc</i>.
and is not relevant to the choice of reflections for refinement.
<i>R</i>-factors based on <i>F</i>^2^ are statistically about twice as large
as those based on <i>F</i>, and <i>R</i>- factors based on ALL data will be
even larger.
;
_reflns_number_total     1564
_reflns_number_gt     1490
_reflns_threshold_expression     I>2sigma(I)
_refine_ls_structure_factor_coef     Fsqd
_refine_ls_matrix_type     full
_refine_ls_R_factor_all     0.0330
_refine_ls_R_factor_gt     0.0315
_refine_ls_wR_factor_gt     0.0770
_refine_ls_wR_factor_ref     0.0782
_refine_ls_goodness_of_fit_ref     1.092
_refine_ls_restrained_S_all     1.092
_refine_ls_number_reflns     1564
_refine_ls_number_parameters     95
_refine_ls_number_restraints     0
_refine_ls_hydrogen_treatment     ?
_refine_ls_weighting_scheme     calc
_refine_ls_weighting_details
         'calc w=1/[\s^2^(Fo^2^)+(0.0527P)^2^+2.0371P] where P=(Fo^2^+2Fc^2^)/3'
_atom_sites_solution_hydrogens     ?
_atom_sites_solution_primary     isomor
_atom_sites_solution_secondary     ?
_refine_ls_shift/su_max     0.000
_refine_ls_shift/su_mean     0.000
_refine_diff_density_max     2.313
_refine_diff_density_min     -2.026
_refine_ls_extinction_method
;
SHELXL97 (Sheldrick, 2008)
;
_refine_ls_extinction_coef     0.0022(2)
_refine_ls_extinction_expression
                                  'Fc^*^=kFc[1+0.001xFc^2^\l^3^/sin(2\q)]^-1/4^'
loop_
    _atom_type_symbol
    _atom_type_description
    _atom_type_scat_dispersion_real
    _atom_type_scat_dispersion_imag
    _atom_type_scat_source
    'F' 'F' 0.0171 0.0103
                         'International Tables Vol C Tables 4.2.6.8 and 6.1.1.4'
    'Al' 'Al' 0.0645 0.0514
                         'International Tables Vol C Tables 4.2.6.8 and 6.1.1.4'
    'Ca' 'Ca' 0.2262 0.3064
                         'International Tables Vol C Tables 4.2.6.8 and 6.1.1.4'
    'Ba' 'Ba' -0.3244 2.2819
                         'International Tables Vol C Tables 4.2.6.8 and 6.1.1.4'
    'Fe' 'Fe' 0.3463 0.8444
                         'International Tables Vol C Tables 4.2.6.8 and 6.1.1.4'
_computing_data_collection
;
CAD-4 Software (Enraf--Nonius, 1989)
;
_computing_cell_refinement
;
CAD-4 Software (Enraf--Nonius, 1989)
;
_computing_data_reduction
;
HELENA implemented in PLATON (Spek, 2009)
;
_computing_structure_solution
;
SHELXS97 (Sheldrick, 2008)
;
_computing_structure_refinement
;
SHELXL97 (Sheldrick, 2008)
;
_computing_molecular_graphics
;
ATOMS for Windows (Dowty, 2006)
;
_computing_publication_material
;
publCIF (Westrip, 2010)
;
loop_
    _atom_site_type_symbol
    _atom_site_label
    _atom_site_fract_x
    _atom_site_fract_y
    _atom_site_fract_z
    _atom_site_U_iso_or_equiv
    _atom_site_adp_type
    _atom_site_calc_flag
    _atom_site_refinement_flags
    _atom_site_occupancy
    _atom_site_symmetry_multiplicity
    _atom_site_disorder_assembly
    _atom_site_disorder_group
    Ba Ba 0.308721(14) 0.46574(4) 0.379963(13) 0.01408(12) Uani d . 1 1 . .
    Fe Fe1 0.0000 0.5000 0.0000 0.0122(2) Uani d SP 0.690(15) 2 . .
    Ca Ca1 0.0000 0.5000 0.0000 0.0122(2) Uani d SP 0.310(15) 2 . .
    Ca Ca2 0.0000 0.44616(15) 0.2500 0.01239(19) Uani d S 1 2 . .
    Al Al 0.38007(8) 0.50390(18) 0.12342(7) 0.0111(2) Uani d . 1 1 . .
    F F1 0.25596(18) 0.4521(4) 0.0896(2) 0.0240(5) Uani d . 1 1 . .
    F F2 0.08574(15) 0.1721(4) 0.97491(13) 0.0184(4) Uani d . 1 1 . .
    F F3 0.37359(16) 0.2100(4) 0.55132(14) 0.0197(4) Uani d . 1 1 . .
    F F4 0.00268(16) 0.0837(4) 0.15434(15) 0.0190(4) Uani d . 1 1 . .
    F F5 0.34180(14) 0.2933(4) 0.71743(13) 0.0157(4) Uani d . 1 1 . .
    F F6 0.12186(16) 0.2677(4) 0.80391(15) 0.0207(4) Uani d . 1 1 . .
    F F7 0.43370(17) 0.0715(4) 0.37866(16) 0.0208(4) Uani d . 1 1 . .
loop_
    _atom_site_aniso_label
    _atom_site_aniso_U_11
    _atom_site_aniso_U_22
    _atom_site_aniso_U_33
    _atom_site_aniso_U_12
    _atom_site_aniso_U_13
    _atom_site_aniso_U_23
    Ba 0.01226(15) 0.01401(16) 0.01593(15) -0.00069(5) -0.00023(9) 0.00074(5)
    Fe1 0.0106(4) 0.0124(3) 0.0136(4) 0.0004(2) -0.0005(3) -0.0029(2)
    Ca1 0.0106(4) 0.0124(3) 0.0136(4) 0.0004(2) -0.0005(3) -0.0029(2)
    Ca2 0.0131(4) 0.0124(4) 0.0118(4) 0.000 0.0019(3) 0.000
    Al 0.0114(5) 0.0096(3) 0.0123(5) -0.0007(3) -0.0004(4) 0.0005(3)
    F1 0.0130(11) 0.0219(11) 0.0366(14) -0.0017(8) -0.0069(10) -0.0007(9)
    F2 0.0218(10) 0.0183(9) 0.0148(8) 0.0033(8) -0.0016(7) -0.0026(7)
    F3 0.0269(11) 0.0140(8) 0.0184(9) -0.0003(8) 0.0027(8) -0.0032(7)
    F4 0.0100(9) 0.0247(9) 0.0224(10) -0.0014(8) 0.0000(7) -0.0087(8)
    F5 0.0155(9) 0.0173(8) 0.0145(8) -0.0037(7) 0.0027(6) 0.0004(7)
    F6 0.0220(10) 0.0161(8) 0.0243(10) 0.0037(8) 0.0035(8) 0.0076(8)
    F7 0.0183(11) 0.0239(10) 0.0206(10) 0.0009(9) 0.0052(8) -0.0067(8)
_geom_special_details
;
All e.s.d.'s (except the e.s.d. in the dihedral angle between two l.s. planes)
are estimated using the full covariance matrix. The cell e.s.d.'s are taken
into account individually in the estimation of e.s.d.'s in distances, angles
and torsion angles; correlations between e.s.d.'s in cell parameters are only
used when they are defined by crystal symmetry. An approximate (isotropic)
treatment of cell e.s.d.'s is used for estimating e.s.d.'s involving l.s.
planes.
;
loop_
    _geom_bond_atom_site_label_1
    _geom_bond_atom_site_label_2
    _geom_bond_site_symmetry_2
    _geom_bond_distance
    _geom_bond_publ_flag
    Ba F7 . 2.696(2) y
    Ba F4 4 2.730(2) y
    Ba F1 4 2.755(2) y
    Ba F2 4_556 2.765(2) y
    Ba F5 6_565 2.766(2) y
    Ba F5 7_556 2.827(2) y
    Ba F3 7_556 2.889(2) y
    Ba F1 4_545 2.889(2) y
    Ba F3 . 2.974(2) y
    Ba F6 6_565 3.101(2) y
    Ba F6 7_556 3.158(2) y
    Ba F1 6_566 3.233(3) y
    Ca2 F7 3_455 2.235(2) y
    Ca2 F7 4 2.235(2) y
    Ca2 F6 6_565 2.369(2) y
    Ca2 F6 5_566 2.369(2) y
    Ca2 F4 . 2.376(2) y
    Ca2 F4 2 2.376(2) y
    Ca2 F5 8_455 2.544(2) y
    Ca2 F5 7_556 2.544(2) y
    Fe1 F7 8_455 2.015(2) y
    Fe1 F7 4 2.015(2) y
    Fe1 F2 1_554 2.131(2) y
    Fe1 F2 5_566 2.131(2) y
    Fe1 F3 8_455 2.216(2) y
    Fe1 F3 4 2.216(2) y
    Al F4 3 1.780(2) y
    Al F1 . 1.780(3) y
    Al F6 7_556 1.790(2) y
    Al F2 7_556 1.799(2) y
    Al F5 6_565 1.843(2) y
    Al F3 6_565 1.846(2) y
loop_
    _geom_angle_atom_site_label_1
    _geom_angle_atom_site_label_2
    _geom_angle_atom_site_label_3
    _geom_angle_site_symmetry_1
    _geom_angle_site_symmetry_3
    _geom_angle
    _geom_angle_publ_flag
    F7 Ba F4 . 4 64.22(7) ?
    F7 Ba F1 . 4 158.04(7) ?
    F4 Ba F1 4 4 97.60(7) ?
    F7 Ba F2 . 4_556 89.56(7) ?
    F4 Ba F2 4 4_556 65.13(7) ?
    F1 Ba F2 4 4_556 70.80(7) ?
    F7 Ba F5 . 6_565 102.89(6) ?
    F4 Ba F5 4 6_565 63.11(6) ?
    F1 Ba F5 4 6_565 77.18(7) ?
    F2 Ba F5 4_556 6_565 113.14(6) ?
    F7 Ba F5 . 7_556 94.51(6) ?
    F4 Ba F5 4 7_556 134.23(6) ?
    F1 Ba F5 4 7_556 107.32(7) ?
    F2 Ba F5 4_556 7_556 159.58(6) ?
    F5 Ba F5 6_565 7_556 85.46(4) ?
    F7 Ba F3 . 7_556 108.42(7) ?
    F4 Ba F3 4 7_556 168.26(6) ?
    F1 Ba F3 4 7_556 87.26(7) ?
    F2 Ba F3 4_556 7_556 106.93(6) ?
    F5 Ba F3 6_565 7_556 128.56(6) ?
    F5 Ba F3 7_556 7_556 52.84(6) ?
    F7 Ba F1 . 4_545 58.57(7) ?
    F4 Ba F1 4 4_545 122.79(7) ?
    F1 Ba F1 4 4_545 138.03(11) ?
    F2 Ba F1 4_556 4_545 113.81(7) ?
    F5 Ba F1 6_565 4_545 128.75(7) ?
    F5 Ba F1 7_556 4_545 53.35(7) ?
    F3 Ba F1 7_556 4_545 50.92(7) ?
    F7 Ba F3 . . 59.03(6) ?
    F4 Ba F3 4 . 90.21(6) ?
    F1 Ba F3 4 . 111.82(7) ?
    F2 Ba F3 4_556 . 52.19(6) ?
    F5 Ba F3 6_565 . 153.12(6) ?
    F5 Ba F3 7_556 . 113.88(6) ?
    F3 Ba F3 7_556 . 78.06(7) ?
    F1 Ba F3 4_545 . 61.81(7) ?
    F7 Ba F6 . 6_565 149.96(6) ?
    F4 Ba F6 4 6_565 127.50(6) ?
    F1 Ba F6 4 6_565 50.94(6) ?
    F2 Ba F6 4_556 6_565 120.41(6) ?
    F5 Ba F6 6_565 6_565 68.78(5) ?
    F5 Ba F6 7_556 6_565 56.89(6) ?
    F3 Ba F6 7_556 6_565 63.59(6) ?
    F1 Ba F6 4_545 6_565 103.02(6) ?
    F3 Ba F6 . 6_565 137.04(6) ?
    F7 Ba F6 . 7_556 58.76(6) ?
    F4 Ba F6 4 7_556 67.12(6) ?
    F1 Ba F6 4 7_556 127.71(7) ?
    F2 Ba F6 4_556 7_556 130.73(6) ?
    F5 Ba F6 6_565 7_556 50.92(6) ?
    F5 Ba F6 7_556 7_556 67.24(5) ?
    F3 Ba F6 7_556 7_556 118.00(6) ?
    F1 Ba F6 4_545 7_556 82.68(7) ?
    F3 Ba F6 . 7_556 117.62(5) ?
    F6 Ba F6 6_565 7_556 97.89(5) ?
    F7 Ba F1 . 6_566 105.96(6) ?
    F4 Ba F1 4 6_566 113.22(7) ?
    F1 Ba F1 4 6_566 68.57(8) ?
    F2 Ba F1 4_556 6_566 48.35(6) ?
    F5 Ba F1 6_565 6_566 144.90(6) ?
    F5 Ba F1 7_556 6_566 111.48(6) ?
    F3 Ba F1 7_556 6_566 58.64(6) ?
    F1 Ba F1 4_545 6_566 84.02(7) ?
    F3 Ba F1 . 6_566 46.95(6) ?
    F6 Ba F1 6_565 6_566 94.27(6) ?
    F6 Ba F1 7_556 6_566 163.69(5) ?
    F7 Fe1 F2 8_455 1_554 85.92(8) ?
    F7 Fe1 F2 4 1_554 94.08(8) ?
    F7 Fe1 F2 8_455 5_566 94.08(8) ?
    F7 Fe1 F2 4 5_566 85.92(8) ?
    F7 Fe1 F3 8_455 8_455 82.86(8) ?
    F7 Fe1 F3 4 8_455 97.14(8) ?
    F2 Fe1 F3 1_554 8_455 95.71(8) ?
    F2 Fe1 F3 5_566 8_455 84.29(8) ?
    F7 Fe1 F3 8_455 4 97.14(8) ?
    F7 Fe1 F3 4 4 82.86(8) ?
    F2 Fe1 F3 1_554 4 84.29(8) ?
    F2 Fe1 F3 5_566 4 95.71(8) ?
    F7 Ca2 F7 3_455 4 145.63(12) ?
    F7 Ca2 F6 3_455 6_565 80.29(8) ?
    F7 Ca2 F6 4 6_565 78.02(8) ?
    F7 Ca2 F6 3_455 5_566 78.02(8) ?
    F7 Ca2 F6 4 5_566 80.29(8) ?
    F6 Ca2 F6 6_565 5_566 100.95(11) ?
    F7 Ca2 F4 3_455 . 139.26(9) ?
    F7 Ca2 F4 4 . 73.58(8) ?
    F6 Ca2 F4 6_565 . 133.25(7) ?
    F6 Ca2 F4 5_566 . 109.76(8) ?
    F7 Ca2 F4 3_455 2 73.58(8) ?
    F7 Ca2 F4 4 2 139.26(9) ?
    F6 Ca2 F4 6_565 2 109.76(8) ?
    F6 Ca2 F4 5_566 2 133.25(7) ?
    F4 Ca2 F4 . 2 73.00(12) ?
    F7 Ca2 F5 3_455 8_455 86.30(7) ?
    F7 Ca2 F5 4 8_455 110.96(8) ?
    F6 Ca2 F5 6_565 8_455 165.39(7) ?
    F6 Ca2 F5 5_566 8_455 70.35(7) ?
    F4 Ca2 F5 . 8_455 61.35(7) ?
    F4 Ca2 F5 2 8_455 71.46(7) ?
    F7 Ca2 F5 3_455 7_556 110.96(8) ?
    F7 Ca2 F5 4 7_556 86.30(7) ?
    F6 Ca2 F5 6_565 7_556 70.35(7) ?
    F6 Ca2 F5 5_566 7_556 165.39(7) ?
    F4 Ca2 F5 . 7_556 71.46(7) ?
    F4 Ca2 F5 2 7_556 61.35(7) ?
    F5 Ca2 F5 8_455 7_556 120.53(9) ?
    Fe1 Ca2 Ca1 2 2 0.0 ?
    F4 Al F1 3 . 175.02(12) ?
    F4 Al F6 3 7_556 93.99(12) ?
    F1 Al F6 . 7_556 90.60(11) ?
    F4 Al F2 3 7_556 93.23(11) ?
    F1 Al F2 . 7_556 88.30(12) ?
    F6 Al F2 7_556 7_556 94.65(11) ?
    F4 Al F5 3 6_565 87.88(10) ?
    F1 Al F5 . 6_565 90.20(12) ?
    F6 Al F5 7_556 6_565 90.11(11) ?
    F2 Al F5 7_556 6_565 175.02(11) ?
    F4 Al F3 3 6_565 88.87(11) ?
    F1 Al F3 . 6_565 86.45(11) ?
    F6 Al F3 7_556 6_565 176.00(12) ?
    F2 Al F3 7_556 6_565 87.98(11) ?
    F5 Al F3 6_565 6_565 87.19(10) ?
    Al F1 Ba . 4_545 114.10(11) ?
    Al F1 Ba . 4 96.30(9) ?
    Ba F1 Ba 4_545 4 138.03(11) ?
    Al F1 Ba . 6_565 90.11(11) ?
    Ba F1 Ba 4_545 6_565 111.43(8) ?
    Ba F1 Ba 4 6_565 95.98(7) ?
    Al F2 Ca1 7_556 1_556 136.08(11) ?
    Al F2 Fe1 7_556 1_556 136.08(11) ?
    Ca1 F2 Fe1 1_556 1_556 0.0 ?
    Al F2 Ba 7_556 4_546 106.09(9) ?
    Ca1 F2 Ba 1_556 4_546 117.51(8) ?
    Fe1 F2 Ba 1_556 4_546 117.51(8) ?
    Al F3 Ca1 6_566 4_545 125.67(12) ?
    Al F3 Fe1 6_566 4_545 125.67(12) ?
    Ca1 F3 Fe1 4_545 4_545 0.0 ?
    Al F3 Ba 6_566 7_556 94.81(9) ?
    Ca1 F3 Ba 4_545 7_556 131.32(9) ?
    Fe1 F3 Ba 4_545 7_556 131.32(9) ?
    Al F3 Ba 6_566 . 97.28(9) ?
    Ca1 F3 Ba 4_545 . 98.63(7) ?
    Fe1 F3 Ba 4_545 . 98.63(7) ?
    Ba F3 Ba 7_556 . 101.94(7) ?
    Al F4 Ca2 3_445 . 107.90(10) ?
    Al F4 Ba 3_445 4_545 142.62(11) ?
    Ca2 F4 Ba . 4_545 109.17(8) ?
    Al F5 Ca2 6_566 7_556 99.49(9) ?
    Al F5 Ba 6_566 6_566 116.54(9) ?
    Ca2 F5 Ba 7_556 6_566 103.29(7) ?
    Al F5 Ba 6_566 7_556 96.93(8) ?
    Ca2 F5 Ba 7_556 7_556 117.45(8) ?
    Ba F5 Ba 6_566 7_556 121.50(7) ?
    Al F6 Ca2 7_556 5_566 133.22(12) ?
    Al F6 Ba 7_556 6_566 100.10(9) ?
    Ca2 F6 Ba 5_566 6_566 113.52(8) ?
    Al F6 Ba 7_556 7_556 102.40(9) ?
    Ca2 F6 Ba 5_566 7_556 101.02(7) ?
    Ba F6 Ba 6_566 7_556 102.46(6) ?
    Ca1 F7 Fe1 4_545 4_545 0.0 ?
    Ca1 F7 Ca2 4_545 3_545 120.98(11) ?
    Fe1 F7 Ca2 4_545 3_545 120.98(11) ?
    Ca1 F7 Ba 4_545 . 113.91(9) ?
    Fe1 F7 Ba 4_545 . 113.91(9) ?
    Ca2 F7 Ba 3_545 . 120.86(10) ?
_iucr_refine_instructions_details
;
TITL Usovit-analoge Verbindung Ba(Ca,Fe)AlF7 in C2/c Model (I)
CELL 0.71073  13.7387  5.2701 14.7588 90.00  92.074 90.00
ZERR    4.00   0.0012  0.0005  0.0026  0.00   0.014  0.00
LATT  7
SYMM -X, Y, .5-Z
SFAC F AL CA BA FE
UNIT 56 8 5.24 8 2.76
L.S. 4
BOND
ACTA
FMAP 2
PLAN 20
EXYZ FE1 CA1
EADP FE1 CA1
WGHT      0.0527      2.0371
EXTI    0.002195
FVAR       0.21897   0.30955
BA    4    0.308721    0.465739    0.379963    11.00000    0.01226    0.01401 =
         0.01593    0.00074   -0.00023   -0.00069
FE1   5    0.000000    0.500000    0.000000   -20.50000    0.01061    0.01237 =
         0.01355   -0.00295   -0.00052    0.00036
CA1   3    0.000000    0.500000    0.000000    20.50000    0.01061    0.01237 =
         0.01355   -0.00295   -0.00052    0.00036
CA2   3    0.000000    0.446159    0.250000    10.50000    0.01311    0.01242 =
         0.01175    0.00000    0.00193    0.00000
AL    2    0.380066    0.503904    0.123418    11.00000    0.01137    0.00962 =
         0.01226    0.00049   -0.00037   -0.00071
F1    1    0.255959    0.452126    0.089626    11.00000    0.01303    0.02189 =
         0.03662   -0.00067   -0.00685   -0.00171
F2    1    0.085741    0.172094    0.974911    11.00000    0.02182    0.01834 =
         0.01483   -0.00256   -0.00162    0.00328
F3    1    0.373595    0.209971    0.551324    11.00000    0.02691    0.01402 =
         0.01842   -0.00316    0.00272   -0.00033
F4    1    0.002675    0.083685    0.154342    11.00000    0.01001    0.02472 =
         0.02235   -0.00870    0.00004   -0.00135
F5    1    0.341803    0.293259    0.717432    11.00000    0.01551    0.01734 =
         0.01449    0.00043    0.00268   -0.00373
F6    1    0.121858    0.267732    0.803908    11.00000    0.02201    0.01607 =
         0.02427    0.00763    0.00350    0.00370
F7    1    0.433699    0.071484    0.378663    11.00000    0.01827    0.02393 =
         0.02058   -0.00666    0.00519    0.00089
HKLF 4
REM  Usovit-analoge Verbindung Ba(Ca,Fe)AlF7 in C2/c
REM R1 =  0.0315 for   1490 Fo > 4sig(Fo)  and  0.0330 for all   1564 data
REM     95 parameters refined using      0 restraints
END
REM Highest difference peak  2.313,  deepest hole -2.026,  1-sigma level  0.261
Q1    1   0.2615  0.4629  0.3647  11.00000  0.05    2.31
Q2    1   0.3069  0.2979  0.3814  11.00000  0.05    2.10
Q3    1   0.3555  0.4702  0.3914  11.00000  0.05    1.88
Q4    1   0.3102  0.6325  0.3786  11.00000  0.05    1.83
Q5    1   0.2782  0.4733  0.4190  11.00000  0.05    1.50
Q6    1   0.3373  0.4694  0.3359  11.00000  0.05    1.26
Q7    1   0.0003  0.6588  0.0006  11.00000  0.05    1.20
Q8    1   0.2397  0.6136  0.3584  11.00000  0.05    1.07
Q9    1   0.2381  0.3141  0.3575  11.00000  0.05    1.05
Q10   1   0.3797  0.6203  0.4005  11.00000  0.05    0.97
Q11   1   0.2236  0.3719  0.4123  11.00000  0.05    0.90
Q12   1   0.0426  0.4939  0.0111  11.00000  0.05    0.89
Q13   1   0.3778  0.3110  0.3989  11.00000  0.05    0.85
Q14   1   0.0000  0.2889  0.2500  10.50000  0.05    0.78
Q15   1   0.3821  0.3665  0.3438  11.00000  0.05    0.77
Q16   1   0.2356  0.5687  0.4191  11.00000  0.05    0.71
Q17   1   0.0416  0.4505  0.2677  11.00000  0.05    0.64
Q18   1   0.3853  0.5639  0.3392  11.00000  0.05    0.64
Q19   1  -0.0367  0.5161  0.0387  11.00000  0.05    0.63
Q20   1  -0.0560  0.4369  0.2492  11.00000  0.05    0.61
;
data_modelII
_database_code_depnum_ccdc_archive 'CCDC 1401195'
_audit_creation_method     SHELXL-97
_chemical_name_systematic     ?
_chemical_name_common     ?
_chemical_formula_moiety     ?
_chemical_formula_sum     'Al2 Ba2 Ca F14 Fe0.90'
_chemical_formula_weight     684.98
_chemical_melting_point     ?
_symmetry_cell_setting     monoclinic
_symmetry_space_group_name_H-M     'C 2/c'
_symmetry_space_group_name_Hall     '-C 2yc'
loop_
    _symmetry_equiv_pos_as_xyz
    'x, y, z'
    '-x, y, -z+1/2'
    'x+1/2, y+1/2, z'
    '-x+1/2, y+1/2, -z+1/2'
    '-x, -y, -z'
    'x, -y, z-1/2'
    '-x+1/2, -y+1/2, -z'
    'x+1/2, -y+1/2, z-1/2'
_cell_length_a     13.7387(12)
_cell_length_b     5.2701(5)
_cell_length_c     14.759(3)
_cell_angle_alpha     90.00
_cell_angle_beta     92.074(14)
_cell_angle_gamma     90.00
_cell_volume     1067.9(2)
_cell_formula_units_Z     4
_cell_measurement_reflns_used     25
_cell_measurement_theta_min     15.963
_cell_measurement_theta_max     28.677
_cell_measurement_temperature     293(2)
_exptl_crystal_description     lath
_exptl_crystal_colour     colourless
_exptl_crystal_size_max     0.43
_exptl_crystal_size_mid     0.11
_exptl_crystal_size_min     0.07
_exptl_crystal_density_diffrn     4.260
_exptl_crystal_density_meas     ?
_exptl_crystal_density_method     'not measured'
_exptl_crystal_F_000     1240
_exptl_absorpt_coefficient_mu     9.33
_exptl_absorpt_correction_type     psi-scan
_exptl_absorpt_process_details
;
(North <i>et al.</i>, 1968)
;
_exptl_absorpt_correction_T_min     0.3294
_exptl_absorpt_correction_T_max     0.9012
_exptl_special_details     ?
_diffrn_ambient_temperature     293(2)
_diffrn_radiation_type     MoK\a
_diffrn_radiation_wavelength     0.71073
_diffrn_radiation_source     'fine-focus sealed tube'
_diffrn_radiation_monochromator     graphite
_diffrn_measurement_device_type     'Nonius CAD-4 four-circle'
_diffrn_measurement_method     '\w/2\q'
_diffrn_detector_area_resol_mean     ?
_diffrn_reflns_number     5922
_diffrn_reflns_av_R_equivalents     0.0550
_diffrn_reflns_av_sigmaI/netI     0.0313
_diffrn_reflns_theta_min     2.76
_diffrn_reflns_theta_max     29.99
_diffrn_reflns_theta_full     29.99
_diffrn_measured_fraction_theta_max     0.998
_diffrn_measured_fraction_theta_full     0.998
_diffrn_reflns_limit_h_min     -19
_diffrn_reflns_limit_h_max     19
_diffrn_reflns_limit_k_min     -7
_diffrn_reflns_limit_k_max     7
_diffrn_reflns_limit_l_min     -20
_diffrn_reflns_limit_l_max     20
_diffrn_standards_number     3
_diffrn_standards_interval_count     ?
_diffrn_standards_interval_time     240
_diffrn_standards_decay_%     0
_refine_special_details
;
Refinement of <i>F</i>^2^ against ALL reflections. The weighted <i>R</i>-factor
<i>wR</i> and goodness of fit <i>S</i> are based on <i>F</i>^2^, conventional
<i>R</i>-factors <i>R</i> are based on <i>F</i>, with <i>F</i> set to zero for
negative <i>F</i>^2^. The threshold expression of <i>F</i>^2^ >
\s(<i>F</i>^2^) is used only for calculating <i>R</i>-factors(gt) <i>etc</i>.
and is not relevant to the choice of reflections for refinement.
<i>R</i>-factors based on <i>F</i>^2^ are statistically about twice as large
as those based on <i>F</i>, and <i>R</i>- factors based on ALL data will be
even larger.
;
_reflns_number_total     1564
_reflns_number_gt     1490
_reflns_threshold_expression     >2sigma(I)
_refine_ls_structure_factor_coef     Fsqd
_refine_ls_matrix_type     full
_refine_ls_R_factor_all     0.0331
_refine_ls_R_factor_gt     0.0315
_refine_ls_wR_factor_gt     0.0772
_refine_ls_wR_factor_ref     0.0784
_refine_ls_goodness_of_fit_ref     1.099
_refine_ls_restrained_S_all     1.099
_refine_ls_number_reflns     1564
_refine_ls_number_parameters     96
_refine_ls_number_restraints     0
_refine_ls_hydrogen_treatment     ?
_refine_ls_weighting_scheme     calc
_refine_ls_weighting_details
         'calc w=1/[\s^2^(Fo^2^)+(0.0532P)^2^+1.6437P] where P=(Fo^2^+2Fc^2^)/3'
_atom_sites_solution_hydrogens     ?
_atom_sites_solution_primary     isomor
_atom_sites_solution_secondary     ?
_refine_ls_shift/su_max     0.001
_refine_ls_shift/su_mean     0.000
_refine_diff_density_max     2.315
_refine_diff_density_min     -2.033
_refine_ls_extinction_method     SHELXL
_refine_ls_extinction_coef     0.0022(2)
_refine_ls_extinction_expression
                                  'Fc^*^=kFc[1+0.001xFc^2^\l^3^/sin(2\q)]^-1/4^'
loop_
    _atom_type_symbol
    _atom_type_description
    _atom_type_scat_dispersion_real
    _atom_type_scat_dispersion_imag
    _atom_type_scat_source
    'F' 'F' 0.0171 0.0103
                         'International Tables Vol C Tables 4.2.6.8 and 6.1.1.4'
    'Al' 'Al' 0.0645 0.0514
                         'International Tables Vol C Tables 4.2.6.8 and 6.1.1.4'
    'Ca' 'Ca' 0.2262 0.3064
                         'International Tables Vol C Tables 4.2.6.8 and 6.1.1.4'
    'Ba' 'Ba' -0.3244 2.2819
                         'International Tables Vol C Tables 4.2.6.8 and 6.1.1.4'
    'Fe' 'Fe' 0.3463 0.8444
                         'International Tables Vol C Tables 4.2.6.8 and 6.1.1.4'
_computing_data_collection
;
CAD-4 software (Enraf-Nonius, 1989)
;
_computing_cell_refinement
;
CAD-4 software (Enraf-Nonius, 1989)
;
_computing_data_reduction
;
HELENA implemented in PLATON (Spek, 2009)
;
_computing_structure_solution
;
SHELXS-97 (Sheldrick, 2008)
;
_computing_structure_refinement
;
SHELXL-97 (Sheldrick, 2008)
;
_computing_molecular_graphics
;
Atoms for Windows (Dowty, 2006)
;
_computing_publication_material
;
publCIF (Westrip, 2010)
;
loop_
    _atom_site_type_symbol
    _atom_site_label
    _atom_site_fract_x
    _atom_site_fract_y
    _atom_site_fract_z
    _atom_site_U_iso_or_equiv
    _atom_site_adp_type
    _atom_site_calc_flag
    _atom_site_refinement_flags
    _atom_site_occupancy
    _atom_site_symmetry_multiplicity
    _atom_site_disorder_assembly
    _atom_site_disorder_group
    Ba Ba 0.308719(14) 0.46574(4) 0.379962(12) 0.01408(12) Uani d . 1 1 . .
    Ca Ca 0.0000 0.44617(15) 0.2500 0.01239(19) Uani d S 1 2 . .
    Al Al 0.38008(8) 0.50390(18) 0.12340(7) 0.0111(2) Uani d . 1 1 . .
    Fe Fe 0.0000 0.5000 0.0000 0.0114(3) Uani d SP 0.901(5) 2 . .
    F F1 0.25596(18) 0.4521(4) 0.0896(2) 0.0240(5) Uani d . 1 1 . .
    F F2 0.08572(15) 0.1721(4) 0.97492(13) 0.0184(4) Uani d . 1 1 . .
    F F3 0.37360(16) 0.2100(4) 0.55132(14) 0.0197(4) Uani d . 1 1 . .
    F F4 0.00267(15) 0.0837(4) 0.15434(15) 0.0190(4) Uani d . 1 1 . .
    F F5 0.34178(14) 0.2932(4) 0.71742(13) 0.0157(4) Uani d . 1 1 . .
    F F6 0.12185(16) 0.2677(4) 0.80392(14) 0.0207(4) Uani d . 1 1 . .
    F F7 0.43372(16) 0.0715(4) 0.37867(16) 0.0208(4) Uani d . 1 1 . .
loop_
    _atom_site_aniso_label
    _atom_site_aniso_U_11
    _atom_site_aniso_U_22
    _atom_site_aniso_U_33
    _atom_site_aniso_U_12
    _atom_site_aniso_U_13
    _atom_site_aniso_U_23
    Ba 0.01226(16) 0.01399(16) 0.01592(15) -0.00069(5) -0.00023(9) 0.00074(5)
    Ca 0.0131(4) 0.0124(4) 0.0118(4) 0.000 0.0019(3) 0.000
    Al 0.0114(5) 0.0096(3) 0.0123(5) -0.0007(3) -0.0003(4) 0.0005(3)
    Fe 0.0098(4) 0.0115(3) 0.0128(4) 0.0004(2) -0.0005(3) -0.0030(2)
    F1 0.0129(11) 0.0219(11) 0.0366(14) -0.0017(8) -0.0068(10) -0.0007(9)
    F2 0.0219(10) 0.0184(9) 0.0148(8) 0.0032(8) -0.0016(7) -0.0026(7)
    F3 0.0270(11) 0.0140(8) 0.0184(9) -0.0004(8) 0.0027(8) -0.0031(7)
    F4 0.0100(9) 0.0247(9) 0.0224(10) -0.0013(8) 0.0000(7) -0.0086(8)
    F5 0.0156(9) 0.0172(8) 0.0145(8) -0.0038(7) 0.0027(6) 0.0004(7)
    F6 0.0221(10) 0.0160(8) 0.0243(10) 0.0037(8) 0.0036(8) 0.0076(8)
    F7 0.0182(11) 0.0238(9) 0.0207(10) 0.0008(8) 0.0053(8) -0.0067(8)
_geom_special_details
;
All e.s.d.'s (except the e.s.d. in the dihedral angle between two l.s. planes)
are estimated using the full covariance matrix. The cell e.s.d.'s are taken
into account individually in the estimation of e.s.d.'s in distances, angles
and torsion angles; correlations between e.s.d.'s in cell parameters are only
used when they are defined by crystal symmetry. An approximate (isotropic)
treatment of cell e.s.d.'s is used for estimating e.s.d.'s involving l.s.
planes.
;
loop_
    _geom_bond_atom_site_label_1
    _geom_bond_atom_site_label_2
    _geom_bond_site_symmetry_2
    _geom_bond_distance
    _geom_bond_publ_flag
    Ba F7 . 2.696(2) ?
    Ba F4 4 2.730(2) ?
    Ba F1 4 2.755(2) ?
    Ba F2 4_556 2.766(2) ?
    Ba F5 6_565 2.767(2) ?
    Ba F5 7_556 2.826(2) ?
    Ba F3 7_556 2.889(2) ?
    Ba F1 4_545 2.889(2) ?
    Ba F3 . 2.974(2) ?
    Ba F6 6_565 3.101(2) ?
    Ba F6 7_556 3.159(2) ?
    Ba F1 6_566 3.232(3) ?
    Ca F7 3_455 2.235(2) ?
    Ca F7 4 2.235(2) ?
    Ca F6 6_565 2.369(2) ?
    Ca F6 5_566 2.369(2) ?
    Ca F4 . 2.376(2) ?
    Ca F4 2 2.376(2) ?
    Ca F5 8_455 2.544(2) ?
    Ca F5 7_556 2.544(2) ?
    Fe F7 4 2.015(2) ?
    Fe F7 8_455 2.015(2) ?
    Fe F2 5_566 2.131(2) ?
    Fe F2 1_554 2.131(2) ?
    Fe F3 8_455 2.216(2) ?
    Fe F3 4 2.216(2) ?
    Al F4 3 1.779(2) ?
    Al F1 . 1.780(3) ?
    Al F6 7_556 1.790(2) ?
    Al F2 7_556 1.799(2) ?
    Al F5 6_565 1.843(2) ?
    Al F3 6_565 1.846(2) ?
loop_
    _geom_angle_atom_site_label_1
    _geom_angle_atom_site_label_2
    _geom_angle_atom_site_label_3
    _geom_angle_site_symmetry_1
    _geom_angle_site_symmetry_3
    _geom_angle
    _geom_angle_publ_flag
    F7 Ba F4 . 4 64.22(7) ?
    F7 Ba F1 . 4 158.04(7) ?
    F4 Ba F1 4 4 97.60(7) ?
    F7 Ba F2 . 4_556 89.56(7) ?
    F4 Ba F2 4 4_556 65.12(7) ?
    F1 Ba F2 4 4_556 70.80(7) ?
    F7 Ba F5 . 6_565 102.89(6) ?
    F4 Ba F5 4 6_565 63.12(6) ?
    F1 Ba F5 4 6_565 77.18(7) ?
    F2 Ba F5 4_556 6_565 113.14(6) ?
    F7 Ba F5 . 7_556 94.51(6) ?
    F4 Ba F5 4 7_556 134.23(6) ?
    F1 Ba F5 4 7_556 107.33(6) ?
    F2 Ba F5 4_556 7_556 159.58(6) ?
    F5 Ba F5 6_565 7_556 85.46(4) ?
    F7 Ba F3 . 7_556 108.42(6) ?
    F4 Ba F3 4 7_556 168.26(6) ?
    F1 Ba F3 4 7_556 87.26(7) ?
    F2 Ba F3 4_556 7_556 106.93(6) ?
    F5 Ba F3 6_565 7_556 128.56(6) ?
    F5 Ba F3 7_556 7_556 52.85(6) ?
    F7 Ba F1 . 4_545 58.57(7) ?
    F4 Ba F1 4 4_545 122.79(7) ?
    F1 Ba F1 4 4_545 138.03(11) ?
    F2 Ba F1 4_556 4_545 113.81(7) ?
    F5 Ba F1 6_565 4_545 128.76(7) ?
    F5 Ba F1 7_556 4_545 53.36(6) ?
    F3 Ba F1 7_556 4_545 50.92(7) ?
    F7 Ba F3 . . 59.02(6) ?
    F4 Ba F3 4 . 90.21(6) ?
    F1 Ba F3 4 . 111.81(7) ?
    F2 Ba F3 4_556 . 52.19(6) ?
    F5 Ba F3 6_565 . 153.12(6) ?
    F5 Ba F3 7_556 . 113.88(6) ?
    F3 Ba F3 7_556 . 78.06(7) ?
    F1 Ba F3 4_545 . 61.81(6) ?
    F7 Ba F6 . 6_565 149.97(6) ?
    F4 Ba F6 4 6_565 127.50(6) ?
    F1 Ba F6 4 6_565 50.94(6) ?
    F2 Ba F6 4_556 6_565 120.42(6) ?
    F5 Ba F6 6_565 6_565 68.77(5) ?
    F5 Ba F6 7_556 6_565 56.89(6) ?
    F3 Ba F6 7_556 6_565 63.59(6) ?
    F1 Ba F6 4_545 6_565 103.02(6) ?
    F3 Ba F6 . 6_565 137.04(6) ?
    F7 Ba F6 . 7_556 58.77(6) ?
    F4 Ba F6 4 7_556 67.12(6) ?
    F1 Ba F6 4 7_556 127.71(7) ?
    F2 Ba F6 4_556 7_556 130.72(6) ?
    F5 Ba F6 6_565 7_556 50.93(5) ?
    F5 Ba F6 7_556 7_556 67.24(5) ?
    F3 Ba F6 7_556 7_556 118.00(6) ?
    F1 Ba F6 4_545 7_556 82.69(7) ?
    F3 Ba F6 . 7_556 117.62(5) ?
    F6 Ba F6 6_565 7_556 97.89(5) ?
    F7 Ba F1 . 6_566 105.96(6) ?
    F4 Ba F1 4 6_566 113.22(7) ?
    F1 Ba F1 4 6_566 68.57(8) ?
    F2 Ba F1 4_556 6_566 48.36(6) ?
    F5 Ba F1 6_565 6_566 144.89(5) ?
    F5 Ba F1 7_556 6_566 111.48(6) ?
    F3 Ba F1 7_556 6_566 58.64(6) ?
    F1 Ba F1 4_545 6_566 84.02(7) ?
    F3 Ba F1 . 6_566 46.95(6) ?
    F6 Ba F1 6_565 6_566 94.27(6) ?
    F6 Ba F1 7_556 6_566 163.69(5) ?
    F7 Ca F7 3_455 4 145.64(12) ?
    F7 Ca F6 3_455 6_565 80.29(8) ?
    F7 Ca F6 4 6_565 78.04(8) ?
    F7 Ca F6 3_455 5_566 78.04(8) ?
    F7 Ca F6 4 5_566 80.29(8) ?
    F6 Ca F6 6_565 5_566 100.95(11) ?
    F7 Ca F4 3_455 . 139.26(9) ?
    F7 Ca F4 4 . 73.57(8) ?
    F6 Ca F4 6_565 . 133.25(7) ?
    F6 Ca F4 5_566 . 109.75(8) ?
    F7 Ca F4 3_455 2 73.57(8) ?
    F7 Ca F4 4 2 139.26(9) ?
    F6 Ca F4 6_565 2 109.75(8) ?
    F6 Ca F4 5_566 2 133.25(7) ?
    F4 Ca F4 . 2 73.01(12) ?
    F7 Ca F5 3_455 8_455 86.30(7) ?
    F7 Ca F5 4 8_455 110.95(8) ?
    F6 Ca F5 6_565 8_455 165.38(7) ?
    F6 Ca F5 5_566 8_455 70.34(7) ?
    F4 Ca F5 . 8_455 61.35(7) ?
    F4 Ca F5 2 8_455 71.47(7) ?
    F7 Ca F5 3_455 7_556 110.95(7) ?
    F7 Ca F5 4 7_556 86.30(7) ?
    F6 Ca F5 6_565 7_556 70.34(7) ?
    F6 Ca F5 5_566 7_556 165.38(7) ?
    F4 Ca F5 . 7_556 71.47(7) ?
    F4 Ca F5 2 7_556 61.35(7) ?
    F5 Ca F5 8_455 7_556 120.54(9) ?
    F4 Al F1 3 . 175.02(12) ?
    F4 Al F6 3 7_556 94.00(11) ?
    F1 Al F6 . 7_556 90.60(11) ?
    F4 Al F2 3 7_556 93.23(11) ?
    F1 Al F2 . 7_556 88.31(12) ?
    F6 Al F2 7_556 7_556 94.65(11) ?
    F4 Al F5 3 6_565 87.88(10) ?
    F1 Al F5 . 6_565 90.18(12) ?
    F6 Al F5 7_556 6_565 90.11(11) ?
    F2 Al F5 7_556 6_565 175.02(10) ?
    F4 Al F3 3 6_565 88.87(11) ?
    F1 Al F3 . 6_565 86.45(11) ?
    F6 Al F3 7_556 6_565 175.99(12) ?
    F2 Al F3 7_556 6_565 87.98(10) ?
    F5 Al F3 6_565 6_565 87.19(10) ?
    F7 Fe F2 4 5_566 85.92(8) ?
    F7 Fe F2 8_455 5_566 94.08(8) ?
    F7 Fe F2 4 1_554 94.08(8) ?
    F7 Fe F2 8_455 1_554 85.92(8) ?
    F7 Fe F3 4 8_455 97.13(8) ?
    F7 Fe F3 8_455 8_455 82.87(8) ?
    F2 Fe F3 5_566 8_455 84.30(8) ?
    F2 Fe F3 1_554 8_455 95.70(8) ?
    F7 Fe F3 4 4 82.87(8) ?
    F7 Fe F3 8_455 4 97.13(8) ?
    F2 Fe F3 5_566 4 95.70(8) ?
    F2 Fe F3 1_554 4 84.30(8) ?
    Al F1 Ba . 4_545 114.10(11) ?
    Al F1 Ba . 4 96.30(9) ?
    Ba F1 Ba 4_545 4 138.03(10) ?
    Al F1 Ba . 6_565 90.11(11) ?
    Ba F1 Ba 4_545 6_565 111.43(8) ?
    Ba F1 Ba 4 6_565 95.98(7) ?
    Al F2 Fe 7_556 1_556 136.08(11) ?
    Al F2 Ba 7_556 4_546 106.08(9) ?
    Fe F2 Ba 1_556 4_546 117.52(8) ?
    Al F3 Fe 6_566 4_545 125.66(11) ?
    Al F3 Ba 6_566 7_556 94.81(9) ?
    Fe F3 Ba 4_545 7_556 131.32(9) ?
    Al F3 Ba 6_566 . 97.27(9) ?
    Fe F3 Ba 4_545 . 98.64(7) ?
    Ba F3 Ba 7_556 . 101.94(7) ?
    Al F4 Ca 3_445 . 107.92(10) ?
    Al F4 Ba 3_445 4_545 142.62(11) ?
    Ca F4 Ba . 4_545 109.17(8) ?
    Al F5 Ca 6_566 7_556 99.48(9) ?
    Al F5 Ba 6_566 6_566 116.53(9) ?
    Ca F5 Ba 7_556 6_566 103.28(7) ?
    Al F5 Ba 6_566 7_556 96.94(8) ?
    Ca F5 Ba 7_556 7_556 117.45(7) ?
    Ba F5 Ba 6_566 7_556 121.51(7) ?
    Al F6 Ca 7_556 5_566 133.22(12) ?
    Al F6 Ba 7_556 6_566 100.10(9) ?
    Ca F6 Ba 5_566 6_566 113.52(8) ?
    Al F6 Ba 7_556 7_556 102.40(9) ?
    Ca F6 Ba 5_566 7_556 101.01(7) ?
    Ba F6 Ba 6_566 7_556 102.45(6) ?
    Fe F7 Ca 4_545 3_545 120.99(11) ?
    Fe F7 Ba 4_545 . 113.91(9) ?
    Ca F7 Ba 3_545 . 120.85(10) ?
_iucr_refine_instructions_details
;
TITL Usovit-analoge Verbindung Ba(Ca,Fe)AlF7 in C2/c Model (II)
CELL 0.71073  13.7387  5.2701 14.7588 90.00  92.074 90.00
ZERR    4.00   0.0012  0.0005  0.0026  0.00   0.014  0.00
LATT  7
SYMM -X, Y, .5-Z
SFAC F AL CA BA FE
UNIT 56 8 4 8 3.60
L.S. 4
BOND
ACTA
FMAP 2
PLAN 20
WGHT      0.0532      1.6437
EXTI    0.002202
FVAR       0.21897   0.30955
BA    4    0.308719    0.465742    0.379962    11.00000    0.01226    0.01399 =
         0.01592    0.00074   -0.00023   -0.00069
CA    3    0.000000    0.446168    0.250000    10.50000    0.01309    0.01244 =
         0.01176    0.00000    0.00191    0.00000
AL    2    0.380076    0.503905    0.123404    11.00000    0.01138    0.00961 =
         0.01230    0.00049   -0.00034   -0.00072
FE    5    0.000000    0.500000    0.000000     0.45065    0.00981    0.01153 =
         0.01277   -0.00296   -0.00053    0.00036
F1    1    0.255957    0.452118    0.089610    11.00000    0.01293    0.02194 =
         0.03664   -0.00066   -0.00682   -0.00172
F2    1    0.085721    0.172107    0.974925    11.00000    0.02192    0.01839 =
         0.01477   -0.00261   -0.00164    0.00322
F3    1    0.373598    0.209983    0.551321    11.00000    0.02702    0.01397 =
         0.01838   -0.00311    0.00271   -0.00042
F4    1    0.002668    0.083710    0.154338    11.00000    0.00998    0.02466 =
         0.02241   -0.00865    0.00003   -0.00134
F5    1    0.341778    0.293219    0.717419    11.00000    0.01561    0.01720 =
         0.01452    0.00041    0.00270   -0.00377
F6    1    0.121853    0.267745    0.803918    11.00000    0.02211    0.01600 =
         0.02430    0.00763    0.00357    0.00372
F7    1    0.433716    0.071462    0.378674    11.00000    0.01824    0.02383 =
         0.02069   -0.00668    0.00527    0.00084
HKLF 4
REM  Usovit-analoge Verbindung Ba(Ca,Fe)AlF7 in C2/c
REM R1 =  0.0315 for   1490 Fo > 4sig(Fo)  and  0.0331 for all   1564 data
REM     96 parameters refined using      0 restraints
END
REM Highest difference peak  2.315,  deepest hole -2.033,  1-sigma level  0.261
Q1    1   0.2614  0.4630  0.3647  11.00000  0.05    2.31
Q2    1   0.3069  0.2982  0.3814  11.00000  0.05    2.09
Q3    1   0.3555  0.4701  0.3914  11.00000  0.05    1.88
Q4    1   0.3102  0.6320  0.3786  11.00000  0.05    1.83
Q5    1   0.2782  0.4732  0.4190  11.00000  0.05    1.50
Q6    1   0.0003  0.6579  0.0006  11.00000  0.05    1.29
Q7    1   0.3373  0.4693  0.3360  11.00000  0.05    1.26
Q8    1   0.2396  0.6141  0.3583  11.00000  0.05    1.07
Q9    1   0.2380  0.3141  0.3575  11.00000  0.05    1.05
Q10   1   0.3796  0.6200  0.4005  11.00000  0.05    0.97
Q11   1   0.0433  0.4937  0.0116  11.00000  0.05    0.94
Q12   1   0.2235  0.3722  0.4124  11.00000  0.05    0.89
Q13   1   0.3778  0.3108  0.3989  11.00000  0.05    0.85
Q14   1   0.0000  0.2887  0.2500  10.50000  0.05    0.78
Q15   1   0.3821  0.3664  0.3438  11.00000  0.05    0.76
Q16   1  -0.0367  0.5161  0.0389  11.00000  0.05    0.72
Q17   1   0.2355  0.5687  0.4192  11.00000  0.05    0.71
Q18   1   0.0415  0.4506  0.2677  11.00000  0.05    0.64
Q19   1   0.3853  0.5639  0.3393  11.00000  0.05    0.63
Q20   1  -0.0560  0.4371  0.2492  11.00000  0.05    0.61
;
data_global
_journal_date_recd_electronic     2015-04-28
_journal_date_accepted     2015-05-15
_journal_name_full     'Acta Crystallographica, Section E'
_journal_year     2015
_journal_volume     71
_journal_issue      6
_journal_page_first     640
_journal_page_last     643
_journal_paper_category     GI
_journal_paper_doi     10.1107/S2056989015009251
_journal_coeditor_code     BR2250
_publ_contact_author_name
;
Matthias Weil
;
_publ_contact_author_address
;
Institute for Chemical Technologies and Analytics
Division of Structural Chemistry
Vienna University of Technology
Getreidemarkt 9/164-SC
A-1060 Vienna
Austria
;
_publ_contact_author_email     mweil@mail.zserv.tuwien.ac.at
_publ_contact_author_fax     '+43 1 58801 17199'
_publ_contact_author_phone     '+43 1 58801 17122'
_publ_section_title
;
Crystal structure of the Fe-member of usovite
;
loop_
    _publ_author_name
    _publ_author_address
    'Weil, Matthias'
;
Institute for Chemical Technologies and Analytics
Division of Structural Chemistry
Vienna University of Technology
Getreidemarkt 9/164-SC
A-1060 Vienna
Austria
;
_publ_section_synopsis
;
The compound with the idealized composition Ba~2~CaFeAl~2~F~14~ crystallizes in
the usovite structure type. Two models with different treatment of the
disordered Fe site are presented.
;
