# Supplementary material for: Crystal structure of the Fe-member of usovite
Source: Acta Crystallogr E Crystallogr Commun. 2015 May 20;71(Pt 6):640–3. doi: 10.1107/S2056989015009251 (PMC4459317; doi:10.1107/S2056989015009251)
Supplement: Supplementary file 2 [file e-71-00640-modelIsup2.hkl]

# 
# h,k,l, Fc-squared, Fo-squared, sigma(Fo-squared) and status flag 
# 
data_modelI
_shelx_title ' Usovit-analoge Verbindung Ba(Ca,Fe)AlF7 in C2/c' 
_shelx_refln_list_code          4 
_shelx_F_calc_maximum      507.09 
_exptl_crystal_F_000      1232.56 
_reflns_d_resolution_high  0.7110 
 
loop_ 
 _symmetry_equiv_pos_as_xyz 
 'x, y, z' 
 '-x, y, -z+1/2' 
 'x+1/2, y+1/2, z' 
 '-x+1/2, y+1/2, -z+1/2' 
 '-x, -y, -z' 
 'x, -y, z-1/2' 
 '-x+1/2, -y+1/2, -z' 
 'x+1/2, -y+1/2, z-1/2' 
 
_cell_length_a    13.7387 
_cell_length_b     5.2701 
_cell_length_c    14.7588 
_cell_angle_alpha  90.000 
_cell_angle_beta   92.074 
_cell_angle_gamma  90.000 
 
_shelx_F_squared_multiplier     1.000 
 
loop_ 
 _refln_index_h 
 _refln_index_k 
 _refln_index_l 
 _refln_F_squared_calc 
 _refln_F_squared_meas 
 _refln_F_squared_sigma 
 _refln_observed_status 
   2   0   0     7482.72     7137.48    198.45 o 
   4   0   0      547.87      495.99     33.95 o 
   6   0   0    70851.20    78407.85   2591.27 o 
   8   0   0      950.83      895.46     42.63 o 
  10   0   0    87657.77    94617.54   1593.85 o 
  12   0   0      399.94      553.26     45.87 o 
  14   0   0      170.31      186.33     43.69 o 
  16   0   0    65551.38    71492.74    570.01 o 
  18   0   0     3748.16     4167.00    204.23 o 
   1   1   0     6136.89     6359.65     42.42 o 
   3   1   0   241789.77   236436.58   1835.34 o 
   5   1   0    42940.59    42766.15    210.60 o 
   7   1   0    33670.22    31092.88   1113.10 o 
   9   1   0     1588.60     1447.41     64.63 o 
  11   1   0    12148.89    11091.59    967.84 o 
  13   1   0    66339.02    69336.66   4289.45 o 
  15   1   0     2928.30     3226.09    133.17 o 
  17   1   0      303.54      455.11     86.76 o 
  19   1   0    12826.36    14075.07    251.94 o 
   0   2   0   187705.22   189271.58    495.71 o 
   2   2   0    10196.30    10749.98    162.41 o 
   4   2   0    60160.96    62669.55    202.76 o 
   6   2   0    40050.64    38885.26    275.59 o 
   8   2   0    13947.20    13328.56    125.43 o 
  10   2   0    62945.66    57931.36   2439.49 o 
  12   2   0       44.85       53.30     34.74 o 
  14   2   0      823.22      931.58     96.16 o 
  16   2   0    42105.39    40762.35   4327.04 o 
  18   2   0     3347.42     3742.78     94.61 o 
   1   3   0      302.52      303.86     14.72 o 
   3   3   0    99871.66   106650.55   2812.25 o 
   5   3   0     7586.42     7688.72     85.29 o 
   7   3   0    12853.55    12477.22    118.32 o 
   9   3   0      228.27      284.24     44.93 o 
  11   3   0      512.92      545.46     29.35 o 
  13   3   0    52433.95    45631.73   3792.28 o 
  15   3   0     3428.83     2884.67    426.74 o 
  17   3   0        9.71      108.69     32.39 o 
   0   4   0    84023.76    82131.20    408.22 o 
   2   4   0     7848.41     8566.73    130.74 o 
   4   4   0      510.07      512.81     26.11 o 
   6   4   0    14328.63    14658.93    355.21 o 
   8   4   0      181.23      192.61     20.55 o 
  10   4   0    16417.89    15278.23    282.49 o 
  12   4   0     1882.68     1809.78     47.52 o 
  14   4   0      934.19      834.56     89.14 o 
  16   4   0    13714.18    10257.15   1881.62 o 
   1   5   0      566.16      533.30     22.53 o 
   3   5   0    20696.92    21972.52    617.73 o 
   5   5   0      280.95      359.09     30.86 o 
   7   5   0     6959.49     7013.55    358.67 o 
   9   5   0     2208.70     2067.68     95.76 o 
  11   5   0      544.94      525.18     47.45 o 
  13   5   0     7223.25     6214.04    168.93 o 
   0   6   0     5014.39     5097.70    132.99 o 
   2   6   0      434.90      455.76     26.62 o 
   4   6   0      209.18      224.31     38.14 o 
   6   6   0      597.91      645.72     28.77 o 
   8   6   0      116.87      119.15     29.87 o 
  10   6   0     2631.88     2589.51    102.69 o 
   1   7   0      415.50      454.04     30.95 o 
   3   7   0     1305.01     1172.08     42.08 o 
   5   7   0     1856.29     1964.41     45.03 o 
 -19   1   1      814.14      893.26     44.18 o 
 -17   1   1      446.40      516.32     63.14 o 
 -15   1   1     1957.10     2050.97     94.26 o 
 -13   1   1     1773.41     1832.85    157.58 o 
 -11   1   1      617.24      585.90     54.75 o 
  -9   1   1      192.68      175.29     30.35 o 
  -7   1   1    22938.81    22784.64    514.72 o 
  -5   1   1      644.95      546.57     16.73 o 
  -3   1   1     1411.37     1379.87     20.54 o 
  -1   1   1     4461.57     4762.79    120.64 o 
   1   1   1     2783.43     3260.18    113.24 o 
   3   1   1     6036.68     5872.03     56.34 o 
   5   1   1    11082.59    11438.39    112.72 o 
   7   1   1      745.48      759.44     42.66 o 
   9   1   1       59.51       76.44     23.83 o 
  11   1   1      793.19      861.30     32.22 o 
  13   1   1     7484.13     7659.23    350.41 o 
  15   1   1      169.94      173.08     34.43 o 
  17   1   1      473.84      555.28     67.02 o 
  19   1   1     1344.51     1585.77     51.35 o 
 -18   2   1     1675.53     1803.73    118.76 o 
 -16   2   1     1276.81     1232.02    115.82 o 
 -14   2   1      607.59      538.08     93.83 o 
 -12   2   1     6159.81     5147.75    507.31 o 
 -10   2   1     8788.96     8391.39    309.21 o 
  -8   2   1     3938.09     3677.87     83.86 o 
  -6   2   1      846.07      846.06     20.11 o 
  -4   2   1    36339.79    36542.50    558.29 o 
  -2   2   1     7880.54     7877.04     66.17 o 
   0   2   1     3713.81     3753.67     76.35 o 
   2   2   1     8515.36    10231.47    274.67 o 
   4   2   1    12105.00    12355.28     89.34 o 
   6   2   1     9257.22     8877.13    106.00 o 
   8   2   1     1051.25      967.06     25.88 o 
  10   2   1     1805.06     1642.24     55.70 o 
  12   2   1     3002.72     2715.74    336.44 o 
  14   2   1     6606.07     5410.93    784.48 o 
  16   2   1     2607.92     2680.97    294.51 o 
  18   2   1     1065.21     1068.55     47.59 o 
 -17   3   1     5619.13     4849.04    758.30 o 
 -15   3   1     2619.47     2319.24    318.93 o 
 -13   3   1     4571.88     4087.19    327.70 o 
 -11   3   1      572.04      551.99     39.99 o 
  -9   3   1      744.79      722.79     25.10 o 
  -7   3   1    49565.91    47457.15    644.89 o 
  -5   3   1     6646.44     6723.60     81.39 o 
  -3   3   1    23546.11    24473.77    687.57 o 
  -1   3   1    10193.12    11010.15    253.10 o 
   1   3   1     6579.61     6792.94    238.85 o 
   3   3   1    32240.42    34640.60    967.53 o 
   5   3   1     1509.73     1554.01     30.63 o 
   7   3   1      132.34      168.06     16.78 o 
   9   3   1    47218.15    43204.73    689.94 o 
  11   3   1     5367.00     5010.36    163.50 o 
  13   3   1     5905.87     5215.49    574.75 o 
  15   3   1     1165.94      966.49    157.56 o 
  17   3   1      593.98      612.11     50.44 o 
 -16   4   1      978.28      865.43     83.99 o 
 -14   4   1     1720.21     1569.19    135.36 o 
 -12   4   1     8440.73     7414.93    142.63 o 
 -10   4   1    14669.46    13846.40    445.36 o 
  -8   4   1     1169.22     1163.35     29.01 o 
  -6   4   1     1756.80     1668.65     40.66 o 
  -4   4   1    20706.17    21826.83    554.62 o 
  -2   4   1    45350.69    48775.35   1211.70 o 
   0   4   1    23800.79    24848.67    312.31 o 
   2   4   1       13.83       62.55     16.07 o 
   4   4   1     7527.78     7853.90    231.33 o 
   6   4   1    26688.35    27084.07    744.78 o 
   8   4   1     9223.26     8809.29    159.29 o 
  10   4   1      887.21      886.75     37.99 o 
  12   4   1     9518.75     8511.25    366.66 o 
  14   4   1     9755.03     8280.97    762.12 o 
  16   4   1     7776.78     5893.75   1127.26 o 
 -13   5   1     9266.55     8516.56    288.31 o 
 -11   5   1      226.39      178.57     34.89 o 
  -9   5   1     5650.60     5603.15    138.97 o 
  -7   5   1    33747.60    34304.44   1377.28 o 
  -5   5   1     9673.36    10332.96    386.60 o 
  -3   5   1    14092.39    14913.02    247.12 o 
  -1   5   1     9173.39     9304.99    169.35 o 
   1   5   1    17320.35    17358.96    227.59 o 
   3   5   1    22668.50    23890.19    549.38 o 
   5   5   1      806.99      891.17     34.03 o 
   7   5   1       51.96       24.30     23.10 o 
   9   5   1    23882.63    23962.30    812.48 o 
  11   5   1     8188.18     8010.23    417.61 o 
  13   5   1     9645.48     9090.97    533.25 o 
 -10   6   1    18453.87    18484.54    670.43 o 
  -8   6   1     2748.49     2864.81     98.00 o 
  -6   6   1      330.04      487.56     27.87 o 
  -4   6   1    24096.90    25084.31    423.11 o 
  -2   6   1    13749.22    14260.35    154.79 o 
   0   6   1    11175.12    11331.69    212.63 o 
   2   6   1       29.73       73.20     25.68 o 
   4   6   1     3465.71     3488.74     50.99 o 
   6   6   1    19819.89    20697.29    558.75 o 
   8   6   1     5658.11     5964.57    114.05 o 
  10   6   1     1485.36     1526.13     43.07 o 
  -5   7   1    11050.76    11090.32    156.91 o 
  -3   7   1     1436.88     1501.08     39.91 o 
  -1   7   1     4261.03     4428.11     65.81 o 
   1   7   1     7837.27     8056.85    112.44 o 
   3   7   1    11954.34    12169.77    266.34 o 
   5   7   1     1251.25     1267.54     39.64 o 
 -18   0   2       22.44       -4.58     83.31 o 
 -16   0   2    11141.01    12206.52    248.66 o 
 -14   0   2    19185.42    20558.28    569.98 o 
 -12   0   2    35946.92    37740.14    942.59 o 
 -10   0   2    35168.77    38712.09    537.33 o 
  -8   0   2     2110.89     2221.80     59.45 o 
  -6   0   2   103310.83    99256.59   1854.75 o 
  -4   0   2    77939.92    73030.70   2098.62 o 
  -2   0   2    11235.23    10915.95    100.39 o 
   0   0   2     3300.83     3133.14     38.86 o 
   2   0   2    10900.70    10607.36    164.68 o 
   4   0   2   108608.80   109318.80   1812.34 o 
   6   0   2   244467.67   242134.75   5152.95 o 
   8   0   2      467.26      538.75     38.87 o 
  10   0   2    65082.33    79052.23   1042.11 o 
  12   0   2    29557.47    33848.45    371.86 o 
  14   0   2    17330.32    19495.81    296.53 o 
  16   0   2     4196.98     4759.13     98.92 o 
  18   0   2     2572.06     2717.46     79.28 o 
 -19   1   2    14972.79    15698.22    211.03 o 
 -17   1   2    11811.81    11960.65    403.93 o 
 -15   1   2     7509.11     7889.04    471.72 o 
 -13   1   2        8.61       45.02     31.93 o 
 -11   1   2    18790.50    17545.05   1746.19 o 
  -9   1   2    79972.25    75318.91   3786.44 o 
  -7   1   2    62918.67    58951.58    820.03 o 
  -5   1   2    24981.39    25836.50    140.33 o 
  -3   1   2    68818.06    67652.97    378.32 o 
  -1   1   2    39257.96    38996.32   1066.25 o 
   1   1   2    58324.40    65122.14   1004.92 o 
   3   1   2    29174.78    28873.00    237.89 o 
   5   1   2     9414.10     9183.51    274.36 o 
   7   1   2   144806.50   137039.25   8666.81 o 
   9   1   2    64173.75    59893.11   4926.31 o 
  11   1   2    20377.94    19909.83    919.81 o 
  13   1   2     2319.15     2674.70     50.31 o 
  15   1   2     4470.65     4971.75    202.23 o 
  17   1   2    17233.36    18325.99    387.83 o 
 -18   2   2     1229.30     1213.23     85.06 o 
 -16   2   2     7321.21     7014.93    673.11 o 
 -14   2   2    14853.48    13343.79   1774.86 o 
 -12   2   2    26963.81    23719.18   1912.12 o 
 -10   2   2    22214.49    20579.76    351.86 o 
  -8   2   2       41.61      544.93    179.78 o 
  -6   2   2    78484.65    77148.80    267.21 o 
  -4   2   2    57172.33    57064.59    357.23 o 
  -2   2   2    37702.94    38577.57    586.14 o 
   0   2   2     5542.26     6222.96    179.00 o 
   2   2   2    70857.29    77471.78   2104.72 o 
   4   2   2    77468.04    76579.22    682.19 o 
   6   2   2    30038.12    28160.61    528.44 o 
   8   2   2     1473.55     1348.97     26.87 o 
  10   2   2    20537.66    18620.72   1173.30 o 
  12   2   2    18081.43    15221.18   1977.53 o 
  14   2   2    14185.91    11823.13   1576.24 o 
  16   2   2     2826.13     2870.22    310.76 o 
  18   2   2      303.33      330.96     41.68 o 
 -17   3   2     5496.24     4718.44    723.79 o 
 -15   3   2     3106.89     2770.76    472.29 o 
 -13   3   2        3.43       21.47     53.04 o 
 -11   3   2      557.09      598.53     36.01 o 
  -9   3   2    58488.84    54759.20   1328.83 o 
  -7   3   2    51065.43    48170.51    240.58 o 
  -5   3   2      726.10      757.52     44.97 o 
  -3   3   2    44448.83    45393.48    359.13 o 
  -1   3   2    11034.37    11918.50    290.03 o 
   1   3   2    32650.42    33605.55    754.32 o 
   3   3   2     3160.18     3211.09     99.08 o 
   5   3   2     1742.97     1740.94     41.13 o 
   7   3   2    48202.83    46218.21    556.76 o 
   9   3   2    29104.00    26769.25    884.50 o 
  11   3   2     8133.26     7285.51    546.18 o 
  13   3   2     2875.26     2463.73    308.46 o 
  15   3   2      763.40      663.21     95.48 o 
  17   3   2     7475.96     6321.08   1023.15 o 
 -16   4   2     4933.93     4092.36    566.00 o 
 -14   4   2     1132.27     1009.49    104.12 o 
 -12   4   2    11345.32    10226.12    371.82 o 
 -10   4   2     4509.54     4200.81     97.91 o 
  -8   4   2       66.15      108.62     31.19 o 
  -6   4   2    42089.54    40918.36    248.57 o 
  -4   4   2     7864.15     8179.01    242.48 o 
  -2   4   2     2642.98     2806.38     69.19 o 
   0   4   2      891.91     1044.68     33.66 o 
   2   4   2       65.01       98.45     17.70 o 
   4   4   2    43223.81    44598.53   1394.65 o 
   6   4   2    15739.10    16089.46    566.89 o 
   8   4   2     1918.58     1899.33     57.32 o 
  10   4   2    18039.58    16170.86    387.14 o 
  12   4   2     4369.00     4019.65    237.47 o 
  14   4   2     4666.10     3835.43    452.95 o 
  16   4   2      170.49      126.83     42.48 o 
 -13   5   2     1148.72     1040.97     42.25 o 
 -11   5   2       93.44       56.34     26.77 o 
  -9   5   2    10204.07     9428.95    227.31 o 
  -7   5   2      989.15     1036.08     37.32 o 
  -5   5   2     1260.37     1353.65     45.28 o 
  -3   5   2     5357.82     5636.87     83.36 o 
  -1   5   2      749.99      882.17     44.93 o 
   1   5   2     9956.63    10284.50    211.51 o 
   3   5   2     1095.45     1163.64     27.78 o 
   5   5   2     1255.87     1377.45     36.60 o 
   7   5   2    18697.37    18452.03    390.56 o 
   9   5   2     4058.99     4012.71    129.56 o 
  11   5   2     1204.26     1164.88     36.42 o 
  13   5   2      695.41      636.32     78.14 o 
 -10   6   2      324.41      409.09     48.62 o 
  -8   6   2     1163.13     1143.36     47.38 o 
  -6   6   2     5921.60     5983.83    258.96 o 
  -4   6   2      827.63      977.32     49.30 o 
  -2   6   2     1523.76     1642.73     42.84 o 
   0   6   2     3902.69     4058.81     60.16 o 
   2   6   2     2887.16     2959.45     45.89 o 
   4   6   2     6681.22     6622.48     99.74 o 
   6   6   2      363.38      398.75     27.31 o 
   8   6   2     1393.97     1429.61     37.72 o 
  10   6   2     4416.68     4215.92    128.47 o 
  -5   7   2       84.75       79.94     33.12 o 
  -3   7   2     4768.62     4649.93     71.86 o 
  -1   7   2      972.84     1055.83     36.59 o 
   1   7   2      272.68      289.59     28.47 o 
   3   7   2      285.93      357.35     29.70 o 
   5   7   2     3221.91     3238.17     53.17 o 
 -17   1   3       12.59       31.38     53.07 o 
 -15   1   3      218.26      227.41     32.79 o 
 -13   1   3     1264.33     1248.57     94.00 o 
 -11   1   3      779.86      741.42     71.65 o 
  -9   1   3    17117.38    16199.10    516.42 o 
  -7   1   3      300.55      335.23     25.93 o 
  -5   1   3    15212.53    15224.17    634.04 o 
  -3   1   3     1674.19     1611.58     34.53 o 
  -1   1   3     8125.66     8019.98    211.68 o 
   1   1   3       16.35       52.27     15.15 o 
   3   1   3      293.43      335.15     16.50 o 
   5   1   3     4209.67     3715.81    142.84 o 
   7   1   3    13639.04    12835.42    425.16 o 
   9   1   3      948.14      838.58     47.30 o 
  11   1   3     7073.16     6991.02    308.85 o 
  13   1   3       54.27       42.39     66.74 o 
  15   1   3        9.43       53.96     49.13 o 
  17   1   3      194.09      250.58     34.77 o 
 -18   2   3     2358.85     2234.32    133.02 o 
 -16   2   3     1287.76     1308.91     97.20 o 
 -14   2   3     7339.75     6411.01    836.73 o 
 -12   2   3      873.27      871.32     51.80 o 
 -10   2   3       20.00       42.88     32.58 o 
  -8   2   3     8372.94     8109.26    104.98 o 
  -6   2   3     1715.66     1713.94     26.66 o 
  -4   2   3    17493.33    17653.99    373.63 o 
  -2   2   3     3091.03     3230.81     45.46 o 
   0   2   3    14770.53    15870.68    347.54 o 
   2   2   3    71251.23    80066.45   1565.49 o 
   4   2   3     1942.69     1882.61     64.83 o 
   6   2   3       14.97       38.58     20.08 o 
   8   2   3     2363.82     2315.21     33.72 o 
  10   2   3     3112.28     2711.24    247.21 o 
  12   2   3     5977.98     4651.40    877.86 o 
  14   2   3      346.48      364.68     68.83 o 
  16   2   3      120.11      111.86     33.10 o 
  18   2   3     3681.80     4361.32    249.82 o 
 -17   3   3     7162.25     6240.47    866.38 o 
 -15   3   3      164.72      160.13     74.51 o 
 -13   3   3     6268.16     5616.48    338.35 o 
 -11   3   3    15126.58    13692.51    402.03 o 
  -9   3   3     3321.91     3068.16     47.63 o 
  -7   3   3        5.50       12.12     36.97 o 
  -5   3   3     5867.49     5933.41     80.63 o 
  -3   3   3     6599.77     6673.04     77.77 o 
  -1   3   3    54841.87    57558.46   1212.06 o 
   1   3   3      148.82      206.07     14.03 o 
   3   3   3     7169.24     7839.29    225.44 o 
   5   3   3    19028.31    19283.12    611.03 o 
   7   3   3     9710.38     9117.62    177.58 o 
   9   3   3     9115.58     8327.95    255.45 o 
  11   3   3      281.99      344.32     34.55 o 
  13   3   3     2204.28     1881.73    256.08 o 
  15   3   3    15263.35    10702.40   2349.41 o 
  17   3   3      655.21      600.83     82.63 o 
 -16   4   3     3466.17     2787.25    336.81 o 
 -14   4   3    18217.11    15958.73    653.18 o 
 -12   4   3     1476.39     1506.46     82.45 o 
 -10   4   3      435.18      540.97     26.80 o 
  -8   4   3    18621.16    18153.03    311.47 o 
  -6   4   3    13580.07    13214.97    132.16 o 
  -4   4   3     7630.36     7989.56    154.61 o 
  -2   4   3    21593.36    23340.85    615.46 o 
   0   4   3     2106.89     2274.83     47.48 o 
   2   4   3    31741.26    32231.58    185.49 o 
   4   4   3    26269.85    27588.95    766.96 o 
   6   4   3     3682.80     3866.61    149.09 o 
   8   4   3    12093.46    11755.00    442.92 o 
  10   4   3     8392.29     7937.03    321.09 o 
  12   4   3    13299.68    11269.44    989.34 o 
  14   4   3       54.65       54.28     40.55 o 
 -13   5   3     2513.22     2336.34    108.47 o 
 -11   5   3    15792.63    14791.43    177.07 o 
  -9   5   3     8864.12     8394.25    176.91 o 
  -7   5   3     2025.39     2184.55     94.51 o 
  -5   5   3    16146.92    17106.65    462.13 o 
  -3   5   3    17636.80    18837.66    621.37 o 
  -1   5   3    22832.28    23975.28    267.42 o 
   1   5   3      418.32      444.58     22.11 o 
   3   5   3      375.40      421.82     21.90 o 
   5   5   3    30201.41    31146.67    738.25 o 
   7   5   3    19550.56    20040.99    474.96 o 
   9   5   3     5414.25     5362.57    176.68 o 
  11   5   3     2576.17     2414.03    159.96 o 
  13   5   3     2694.13     2525.67    271.53 o 
 -10   6   3      350.05      395.78     34.58 o 
  -8   6   3    10071.98    10636.13    320.88 o 
  -6   6   3     8651.47     8961.56    253.08 o 
  -4   6   3    12002.92    12925.77    363.75 o 
  -2   6   3      933.39     1099.06     42.72 o 
   0   6   3    14695.66    14893.59    189.38 o 
   2   6   3    40163.89    40307.81    369.25 o 
   4   6   3     6104.69     6268.48    163.03 o 
   6   6   3        7.70       64.50     28.90 o 
   8   6   3     6379.18     6300.51    183.44 o 
  10   6   3     5559.94     5469.17    172.15 o 
  -5   7   3     5059.33     5421.52    167.79 o 
  -3   7   3     7866.01     8015.47    160.50 o 
  -1   7   3    16897.25    17579.60    188.10 o 
   1   7   3      820.21      873.79     34.45 o 
   3   7   3     2373.52     2421.85     47.86 o 
   5   7   3    13627.81    13634.91    171.23 o 
 -18   0   4    17913.78    17810.34    625.80 o 
 -16   0   4    22182.54    22954.84    324.59 o 
 -14   0   4    12445.23    13947.75    441.17 o 
 -12   0   4    28657.71    29057.45    706.39 o 
 -10   0   4    23869.64    25016.08    298.15 o 
  -8   0   4   108750.33   102606.91   3267.06 o 
  -6   0   4      348.78      675.46    121.53 o 
  -4   0   4     2566.46     3247.57    121.62 o 
  -2   0   4   162558.98   169944.39   3879.04 o 
   0   0   4   111354.00   106021.64    529.48 o 
   2   0   4   108719.71   120725.48    827.72 o 
   4   0   4    12494.09    11230.62    339.51 o 
   6   0   4     2933.13     2879.58     60.05 o 
   8   0   4    65186.95    67063.74    866.31 o 
  10   0   4    10073.80    11591.62    204.49 o 
  12   0   4    15521.64    19162.69    529.56 o 
  14   0   4    26579.94    32135.22   1042.28 o 
  16   0   4    22325.72    26711.92    457.57 o 
  18   0   4    20736.73    23917.84    741.53 o 
 -17   1   4     4779.20     4941.00    229.34 o 
 -15   1   4    29383.51    30119.32    745.98 o 
 -13   1   4    20461.41    20419.33   1191.98 o 
 -11   1   4    37772.65    35056.48   1996.18 o 
  -9   1   4    30502.80    30812.53   1112.32 o 
  -7   1   4      281.80      409.36     49.50 o 
  -5   1   4   227646.03   217054.97   6319.04 o 
  -3   1   4    38105.70    37226.79    249.24 o 
  -1   1   4    78495.17    75438.85   2870.53 o 
   1   1   4    81106.44    82082.00   2306.74 o 
   3   1   4    36331.91    34625.45    784.49 o 
   5   1   4   119059.08   116873.08   2191.17 o 
   7   1   4     9973.67     9275.09    693.74 o 
   9   1   4     8553.69     8348.67    380.40 o 
  11   1   4    60283.44    62447.96   1119.66 o 
  13   1   4    27782.46    31348.20    401.47 o 
  15   1   4    23381.13    27019.08    645.85 o 
  17   1   4     6279.76     7585.31    123.94 o 
 -18   2   4    15648.40    16020.28    902.07 o 
 -16   2   4     7990.06     7684.48    649.76 o 
 -14   2   4     8365.24     7513.94    779.19 o 
 -12   2   4    19397.60    17690.94   1200.54 o 
 -10   2   4    14809.88    13407.69    200.60 o 
  -8   2   4    42656.84    40419.30    580.86 o 
  -6   2   4       23.02       59.51     27.79 o 
  -4   2   4    20766.52    20953.20    191.50 o 
  -2   2   4    91274.84    90903.66   1413.48 o 
   0   2   4   144366.47   153302.28   3582.61 o 
   2   2   4    85390.86    91025.38   1892.32 o 
   4   2   4    21816.30    21890.77    743.63 o 
   6   2   4     3642.90     3381.55     61.00 o 
   8   2   4    60296.02    55455.72   2114.67 o 
  10   2   4     5721.30     4764.46    365.45 o 
  12   2   4     7649.99     5997.31    981.79 o 
  14   2   4    19706.21    17819.31   2072.26 o 
  16   2   4    14847.27    15469.23   1113.02 o 
  18   2   4    14604.79    15649.89    703.74 o 
 -17   3   4      895.14     1026.94     77.30 o 
 -15   3   4    12021.96    10738.15   1001.99 o 
 -13   3   4     9717.00     8851.74    387.95 o 
 -11   3   4    18306.06    16567.37    428.25 o 
  -9   3   4    11782.28    11402.77    192.06 o 
  -7   3   4     1220.52     1196.96     27.51 o 
  -5   3   4    38016.34    36126.00   1019.89 o 
  -3   3   4    28381.18    28586.77    328.01 o 
  -1   3   4    48362.30    50320.03   1212.18 o 
   1   3   4    43418.20    46186.62   1303.07 o 
   3   3   4    23316.12    24374.13    674.13 o 
   5   3   4    44424.43    44758.13   1294.64 o 
   7   3   4       12.35       10.42     23.26 o 
   9   3   4       72.18      164.47     19.80 o 
  11   3   4    30742.00    26228.05   1311.42 o 
  13   3   4     9407.13     7580.97    934.67 o 
  15   3   4    10888.57     7125.34   2030.00 o 
  17   3   4     2774.76     2428.52    359.55 o 
 -14   4   4     5275.29     4716.75    131.74 o 
 -12   4   4     9703.98     8880.44    134.69 o 
 -10   4   4     5569.10     4971.91     73.40 o 
  -8   4   4    16169.19    15233.08    174.91 o 
  -6   4   4        7.03      274.94    133.49 o 
  -4   4   4     3134.08     3282.74     96.14 o 
  -2   4   4    37816.06    39969.56   1271.14 o 
   0   4   4    14858.08    15610.88    423.26 o 
   2   4   4    17538.00    17583.86    138.62 o 
   4   4   4     7642.79     7966.23    216.07 o 
   6   4   4      111.44      111.48     31.40 o 
   8   4   4    16889.97    16044.12    678.87 o 
  10   4   4     3159.15     3030.10    195.52 o 
  12   4   4     5141.45     4451.53    337.79 o 
  14   4   4     7895.83     5919.90    755.55 o 
 -13   5   4     4495.81     3857.18     87.99 o 
 -11   5   4     1997.61     1925.47     90.09 o 
  -9   5   4     1103.65     1142.65     33.55 o 
  -7   5   4      867.70      900.22     47.01 o 
  -5   5   4     7316.95     7710.41    267.97 o 
  -3   5   4     3769.90     3945.92     95.79 o 
  -1   5   4     3290.00     3567.38    258.12 o 
   1   5   4     9977.65    10159.66    164.73 o 
   3   5   4     5158.53     5144.84     76.83 o 
   5   5   4     2192.17     2447.55     68.29 o 
   7   5   4       46.20      127.92     22.01 o 
   9   5   4     1364.34     1421.77     69.46 o 
  11   5   4     2243.16     2089.18     79.68 o 
  13   5   4     4865.98     4501.14    496.69 o 
 -10   6   4      451.53      472.97     56.15 o 
  -8   6   4      574.06      641.82     32.14 o 
  -6   6   4       51.29       81.40     27.55 o 
  -4   6   4     1053.70     1085.99     33.91 o 
  -2   6   4     2481.65     2465.93     52.36 o 
   0   6   4      781.58      828.59     28.94 o 
   2   6   4     5103.57     5158.17     81.10 o 
   4   6   4     3553.03     3431.03     49.14 o 
   6   6   4      491.46      508.07     28.36 o 
   8   6   4      183.48      235.13     32.12 o 
  10   6   4      154.21      176.23     37.42 o 
  -5   7   4      234.80      342.95     33.17 o 
  -3   7   4       77.57       92.96     31.24 o 
  -1   7   4     1009.67     1020.67     35.79 o 
   1   7   4      650.79      646.45     32.21 o 
   3   7   4      550.82      511.01     32.54 o 
 -17   1   5      677.99      642.71     36.69 o 
 -15   1   5     2793.28     2840.77     51.34 o 
 -13   1   5      285.15      290.32     29.76 o 
 -11   1   5     3236.74     2996.73    122.63 o 
  -9   1   5     2546.36     2593.79    100.10 o 
  -7   1   5     1148.28     1277.64     28.77 o 
  -5   1   5      434.74      399.78     22.44 o 
  -3   1   5    25413.85    25269.81   1125.53 o 
  -1   1   5      314.23      348.32     31.14 o 
   1   1   5    12406.75    12347.54    126.08 o 
   3   1   5     1097.58     1071.04     31.98 o 
   5   1   5      830.77      755.07     35.97 o 
   7   1   5      444.59      463.26     26.71 o 
   9   1   5     5396.66     5456.39     78.51 o 
  11   1   5     1925.25     2112.73    163.36 o 
  13   1   5     1528.27     1728.45     43.05 o 
  15   1   5       21.36       31.88     52.98 o 
  17   1   5     1935.94     2350.20     56.17 o 
 -18   2   5     2456.36     2587.14    142.54 o 
 -16   2   5      616.39      650.54     78.20 o 
 -14   2   5       51.83       39.11     53.40 o 
 -12   2   5    15064.65    14088.39    760.53 o 
 -10   2   5     1618.60     1628.62     36.46 o 
  -8   2   5     5281.47     4798.94    150.96 o 
  -6   2   5     1096.16     1068.28     24.93 o 
  -4   2   5     2574.14     2347.69     59.15 o 
  -2   2   5    35223.12    35378.25    759.79 o 
   0   2   5     3444.03     3977.71    104.49 o 
   2   2   5     9222.64    10175.59    196.57 o 
   4   2   5    12453.73    12425.98    404.80 o 
   6   2   5     8484.35     7983.20    113.08 o 
   8   2   5    17919.16    16492.97    320.47 o 
  10   2   5     1252.87     1108.55     84.54 o 
  12   2   5     1095.41      937.92    130.91 o 
  14   2   5     8772.01     7571.54    723.10 o 
  16   2   5      527.86      545.26     51.04 o 
 -17   3   5     1879.82     1772.28    205.81 o 
 -15   3   5     5394.48     4877.83    528.76 o 
 -13   3   5     1631.22     1450.78     55.99 o 
 -11   3   5     1741.11     1595.88     57.85 o 
  -9   3   5     8666.84     8629.93    181.64 o 
  -7   3   5    41143.59    38875.36    702.92 o 
  -5   3   5    15723.12    15822.98    305.21 o 
  -3   3   5       53.90       72.58     15.19 o 
  -1   3   5     4698.43     5030.60    192.22 o 
   1   3   5    17032.52    17733.64    245.86 o 
   3   3   5     4778.94     5083.32     99.51 o 
   5   3   5     3005.76     3167.21    126.78 o 
   7   3   5     4299.46     4351.00    138.16 o 
   9   3   5    18631.20    16659.19    495.87 o 
  11   3   5    10226.63     8999.85    362.24 o 
  13   3   5     1990.27     1631.63    156.42 o 
  15   3   5       87.72       64.95     29.84 o 
 -14   4   5      330.69      309.54     34.70 o 
 -12   4   5    22855.48    20654.42    212.04 o 
 -10   4   5     6694.39     6287.53     93.59 o 
  -8   4   5    12726.04    12130.21    189.36 o 
  -6   4   5     4357.11     4200.96     62.18 o 
  -4   4   5     9607.80     9547.82    228.27 o 
  -2   4   5    41785.07    43097.82    924.96 o 
   0   4   5     2738.16     2880.05     55.89 o 
   2   4   5      418.95      450.92     33.96 o 
   4   4   5    48337.68    48839.03    911.75 o 
   6   4   5     5314.68     5369.25    105.86 o 
   8   4   5     9355.80     9416.14    453.05 o 
  10   4   5       21.99       20.79     46.36 o 
  12   4   5     1163.89      986.82     52.38 o 
  14   4   5    15893.09    13528.16   1464.95 o 
 -13   5   5     1035.14      942.73     41.17 o 
 -11   5   5       16.77       -1.95     33.35 o 
  -9   5   5    10231.96    10062.19    159.44 o 
  -7   5   5    16395.77    16170.20    573.66 o 
  -5   5   5    19136.34    19886.24    381.89 o 
  -3   5   5      992.76     1054.30     29.03 o 
  -1   5   5     1780.87     1858.68     42.88 o 
   1   5   5    33125.30    32927.18    546.22 o 
   3   5   5     8641.46     8542.74    113.49 o 
   5   5   5     1890.62     1982.35     57.70 o 
   7   5   5     4630.05     4813.76    205.38 o 
   9   5   5    10756.62    10795.84    276.23 o 
  11   5   5    20594.17    19318.21   1040.56 o 
  13   5   5     2425.77     2302.19    199.26 o 
 -10   6   5     6500.61     6671.91    232.21 o 
  -8   6   5     5965.93     6041.94    168.48 o 
  -6   6   5     2257.86     2437.74    124.85 o 
  -4   6   5     9883.62    10424.44    254.54 o 
  -2   6   5    19518.88    20619.05    259.94 o 
   0   6   5     1828.15     1988.59     42.88 o 
   2   6   5      506.70      540.21     27.20 o 
   4   6   5    10367.75    10568.58    260.71 o 
   6   6   5    14531.25    14198.47    163.66 o 
   8   6   5    15183.07    15185.08    514.68 o 
  10   6   5       84.20      180.50     46.18 o 
  -3   7   5      120.44      138.46     55.51 o 
  -1   7   5     1853.96     1965.69     58.58 o 
   1   7   5    13081.18    13221.61    191.61 o 
   3   7   5     5457.15     5578.23     82.97 o 
 -18   0   6        1.12      136.71     68.41 o 
 -16   0   6     8328.56     8616.58    182.35 o 
 -14   0   6    27298.55    27027.02    336.70 o 
 -12   0   6    14762.29    15215.78    250.76 o 
 -10   0   6    38321.70    40330.45    877.15 o 
  -8   0   6     7598.66     7528.14    285.40 o 
  -6   0   6    42326.90    44362.20   2062.40 o 
  -4   0   6    72437.18    78976.89   1519.70 o 
  -2   0   6    34814.80    36133.31   1403.92 o 
   0   0   6     1868.70     2355.13    559.01 o 
   2   0   6   257137.50   268461.13    594.44 o 
   4   0   6    66694.26    64528.45    297.55 o 
   6   0   6    57303.59    55828.37    339.58 o 
   8   0   6      556.30      534.39     33.71 o 
  10   0   6    15440.18    18001.61    256.69 o 
  12   0   6    30141.30    37167.74    407.66 o 
  14   0   6     5343.38     6679.18    139.02 o 
  16   0   6     2937.41     3418.37     87.63 o 
  18   0   6     5013.02     5890.06    120.38 o 
 -17   1   6    12445.85    12572.76    520.18 o 
 -15   1   6     3482.30     3595.99    108.29 o 
 -13   1   6       83.37      142.15     41.76 o 
 -11   1   6    10859.55    10844.89    924.67 o 
  -9   1   6    61447.07    61148.13   1921.52 o 
  -7   1   6    54820.41    53228.48    911.17 o 
  -5   1   6      283.44      453.32     62.72 o 
  -3   1   6    77634.63    73342.50   2044.08 o 
  -1   1   6    46244.97    43322.24   2232.94 o 
   1   1   6    53058.96    52714.89    693.69 o 
   3   1   6    14634.39    15066.47    569.97 o 
   5   1   6    14594.99    13300.15    504.86 o 
   7   1   6    82065.72    80804.73    536.14 o 
   9   1   6    56533.76    57531.87   2089.43 o 
  11   1   6     5996.08     6652.96    370.03 o 
  13   1   6     5325.46     6436.83    233.81 o 
  15   1   6     5722.72     6619.83    101.59 o 
  17   1   6    10205.82    12124.34    196.08 o 
 -16   2   6     6116.00     5793.65    560.57 o 
 -14   2   6    18331.12    16534.31   1208.23 o 
 -12   2   6    13052.20    12234.99    541.00 o 
 -10   2   6    24864.14    23520.15    495.63 o 
  -8   2   6     7299.79     6820.01    238.19 o 
  -6   2   6    61582.88    57258.93   1325.38 o 
  -4   2   6    54466.29    51677.24   1597.11 o 
  -2   2   6     5004.08     5316.76     69.68 o 
   0   2   6     2579.23     2495.14     71.86 o 
   2   2   6    12346.22    12230.45    380.65 o 
   4   2   6    41733.91    42674.62   1230.60 o 
   6   2   6   118943.90   117415.82   4221.64 o 
   8   2   6      187.56      211.30     21.35 o 
  10   2   6    24000.48    20660.76   2110.75 o 
  12   2   6    24250.09    19835.03   2939.86 o 
  14   2   6     3376.52     3260.83    336.86 o 
  16   2   6     1809.06     1807.11     98.04 o 
 -15   3   6     1676.57     1481.70    118.04 o 
 -13   3   6        5.48      -19.85     44.06 o 
 -11   3   6    14671.92    13159.70    256.29 o 
  -9   3   6    14070.77    13564.27    457.04 o 
  -7   3   6    25401.05    23798.83    444.70 o 
  -5   3   6       96.74      130.66     18.91 o 
  -3   3   6    19206.30    19159.76    355.44 o 
  -1   3   6    33717.62    34709.11    715.26 o 
   1   3   6     5417.60     5251.47    117.71 o 
   3   3   6    16619.21    16812.66    173.55 o 
   5   3   6     6399.30     6262.79    175.77 o 
   7   3   6    29483.77    28438.19    855.42 o 
   9   3   6    30459.41    28508.82   1433.27 o 
  11   3   6     1248.30     1196.43     50.14 o 
  13   3   6       32.42      -25.39     51.17 o 
  15   3   6     8297.68     5654.70   1002.66 o 
 -14   4   6     6600.72     5714.88    156.96 o 
 -12   4   6     3726.03     3430.66    109.52 o 
 -10   4   6     4635.96     4347.93    136.98 o 
  -8   4   6     2110.89     1984.69     37.40 o 
  -6   4   6     8046.49     7939.71    110.23 o 
  -4   4   6    27430.99    27844.90    599.97 o 
  -2   4   6      558.78      567.96     22.08 o 
   0   4   6      247.70      300.70     20.16 o 
   2   4   6    15037.66    15369.33    137.07 o 
   4   4   6    16088.21    16045.18    289.76 o 
   6   4   6    15000.89    15344.64    579.17 o 
   8   4   6     1320.56     1278.02     56.36 o 
  10   4   6     2972.96     2819.21    198.54 o 
  12   4   6     8075.75     7062.15    666.18 o 
  14   4   6     1334.02     1238.91    148.86 o 
 -13   5   6     1301.90     1165.32     56.57 o 
 -11   5   6      905.72      904.84     55.17 o 
  -9   5   6     3802.66     3511.20    113.13 o 
  -7   5   6    19240.96    18478.07    421.46 o 
  -5   5   6     5192.06     5285.28     78.20 o 
  -3   5   6     1188.99     1179.29     31.60 o 
  -1   5   6    11205.39    11948.40    318.60 o 
   1   5   6       21.90       39.47     26.25 o 
   3   5   6     6978.69     6930.63    215.38 o 
   5   5   6     2629.15     2718.76     79.86 o 
   7   5   6     3745.52     3823.95     95.88 o 
   9   5   6    15056.02    14834.39    277.99 o 
  11   5   6     2111.32     2011.56    117.88 o 
 -10   6   6     3112.87     3250.98    112.57 o 
  -8   6   6     1042.98     1152.14     42.05 o 
  -6   6   6     1831.82     1909.90     53.26 o 
  -4   6   6     5087.85     5021.54    102.82 o 
  -2   6   6     2103.54     2174.42    100.47 o 
   0   6   6      477.82      491.30     48.46 o 
   2   6   6      597.41      604.95     28.38 o 
   4   6   6      175.55      185.53     24.80 o 
   6   6   6     4768.96     4477.62     97.18 o 
   8   6   6      408.13      374.73     31.34 o 
  -1   7   6     1371.25     1440.12     41.00 o 
   1   7   6     1507.38     1634.34     43.34 o 
 -17   1   7      782.52      733.35     38.82 o 
 -15   1   7      121.40      109.23     30.25 o 
 -13   1   7     1991.28     1939.87    101.50 o 
 -11   1   7     1215.78     1145.24     35.48 o 
  -9   1   7     2574.99     2639.55     69.42 o 
  -7   1   7      341.96      398.98     30.17 o 
  -5   1   7     8554.70     8959.99    197.17 o 
  -3   1   7     5704.08     5472.03    106.67 o 
  -1   1   7        7.78       28.63     15.98 o 
   1   1   7      101.65       85.97     14.41 o 
   3   1   7      209.70      228.39     49.91 o 
   5   1   7     1003.51     1044.80     37.17 o 
   7   1   7      635.54      632.46     39.39 o 
   9   1   7       68.25      140.51     52.62 o 
  11   1   7      466.47      513.30     33.21 o 
  13   1   7      934.19     1204.22     53.34 o 
  15   1   7     2558.13     2964.46    113.63 o 
  17   1   7      308.93      443.00     57.22 o 
 -16   2   7     3766.95     3620.97    279.80 o 
 -14   2   7     3600.80     3430.31    279.30 o 
 -12   2   7     1899.36     1778.12     52.84 o 
 -10   2   7     5774.11     5469.46    103.75 o 
  -8   2   7     1481.15     1457.73     38.78 o 
  -6   2   7    18869.04    17072.47    771.10 o 
  -4   2   7       23.68       94.16     26.94 o 
  -2   2   7     3274.48     3244.25    105.19 o 
   0   2   7     8060.50     7980.02    158.96 o 
   2   2   7     6334.64     6479.47    209.28 o 
   4   2   7    22660.30    23436.50    479.27 o 
   6   2   7     4451.09     4233.28    175.76 o 
   8   2   7       89.39       20.48     28.99 o 
  10   2   7     5442.43     4116.64    565.15 o 
  12   2   7     1669.97     1425.76    198.14 o 
  14   2   7      418.29      360.24     32.19 o 
  16   2   7     3106.64     3442.03     76.24 o 
 -15   3   7       16.42      -57.70     57.70 o 
 -13   3   7     5221.80     4841.43    166.31 o 
 -11   3   7     3166.05     3021.78     50.18 o 
  -9   3   7     8592.53     8089.25    374.75 o 
  -7   3   7      828.01      791.48     27.46 o 
  -5   3   7     4319.38     4203.07    106.34 o 
  -3   3   7    22472.30    21706.50    410.94 o 
  -1   3   7    23671.79    23890.80    904.01 o 
   1   3   7     3255.69     3502.24     92.92 o 
   3   3   7     7000.67     6905.01    136.74 o 
   5   3   7     9187.31     9375.79    239.14 o 
   7   3   7    20401.56    19226.91    674.10 o 
   9   3   7      233.06      238.17     26.57 o 
  11   3   7     2330.09     2039.43    133.67 o 
  13   3   7     6493.47     5033.50    745.30 o 
  15   3   7     3989.64     3461.45    579.11 o 
 -14   4   7     2490.54     2340.52     54.66 o 
 -12   4   7     4081.34     3695.98    104.84 o 
 -10   4   7     5293.01     4830.21    235.25 o 
  -8   4   7     4499.92     4432.68    155.34 o 
  -6   4   7    21310.48    20971.83    291.86 o 
  -4   4   7     2740.35     2813.88     67.58 o 
  -2   4   7       26.32       71.53     29.74 o 
   0   4   7    33628.87    34398.38    819.40 o 
   2   4   7    19612.95    19655.11    170.99 o 
   4   4   7    19746.80    19667.89    431.45 o 
   6   4   7     1308.75     1309.70     59.35 o 
   8   4   7     2667.51     2553.30    114.08 o 
  10   4   7    21169.23    19992.08    849.95 o 
  12   4   7     1377.11     1193.08     90.64 o 
  14   4   7       67.33       71.42     83.51 o 
 -11   5   7     9002.30     8571.27    126.13 o 
  -9   5   7    11085.10    10381.08    341.76 o 
  -7   5   7     2443.57     2498.79     43.77 o 
  -5   5   7     6149.61     6185.02    174.71 o 
  -3   5   7    21457.86    22091.96    798.40 o 
  -1   5   7    16574.90    17744.63    547.91 o 
   1   5   7     2971.82     3173.56     85.21 o 
   3   5   7     8606.77     8595.56    160.78 o 
   5   5   7     9609.12     9240.20    124.88 o 
   7   5   7    17714.28    16924.14    417.19 o 
   9   5   7      451.39      517.38     56.48 o 
  11   5   7      932.30      933.89     65.65 o 
  -8   6   7     8715.03     8984.19    322.37 o 
  -6   6   7    15548.80    15856.34    493.98 o 
  -4   6   7      433.79      426.11     29.85 o 
  -2   6   7      764.93      885.87     37.79 o 
   0   6   7    14428.00    14980.37    290.67 o 
   2   6   7    12739.21    12979.15    155.30 o 
   4   6   7    10733.89    10581.08    194.06 o 
   6   6   7      607.81      623.95     29.09 o 
   8   6   7     2717.95     2489.80     86.95 o 
 -18   0   8     3719.21     3669.45    157.83 o 
 -16   0   8    23744.51    24453.16    486.49 o 
 -14   0   8     1434.23     1482.25    236.89 o 
 -12   0   8     1545.35     1460.00     53.64 o 
 -10   0   8    84635.07    79477.02    540.38 o 
  -8   0   8    11993.89    11206.44    280.46 o 
  -6   0   8    22048.62    22680.16    249.27 o 
  -4   0   8    15323.73    16112.50    189.94 o 
  -2   0   8     9891.79     9382.76    404.33 o 
   0   0   8   182805.56   175362.95    547.36 o 
   2   0   8      103.53       91.80     16.52 o 
   4   0   8    10998.20    11779.12    145.20 o 
   6   0   8    62483.13    62156.27    351.63 o 
   8   0   8    41805.88    40164.37    791.04 o 
  10   0   8    40109.69    43183.39    919.15 o 
  12   0   8     3222.13     3474.78     88.28 o 
  14   0   8     3259.60     4074.27    158.46 o 
  16   0   8    40636.68    51566.00    592.79 o 
 -17   1   8     2366.30     2292.31     53.32 o 
 -15   1   8     3816.87     3887.47    126.22 o 
 -13   1   8    59136.97    57927.88   2579.74 o 
 -11   1   8      712.13     1026.06    129.41 o 
  -9   1   8     1245.10     1233.50     34.64 o 
  -7   1   8    40347.59    40784.71    621.71 o 
  -5   1   8    17291.60    17214.26    162.95 o 
  -3   1   8   142975.44   133892.63   3571.42 o 
  -1   1   8        2.23       43.36     15.98 o 
   1   1   8     2293.74     2270.31     57.93 o 
   3   1   8   138270.33   132531.55   7231.00 o 
   5   1   8     5078.62     5117.33     89.02 o 
   7   1   8     6869.97     7194.79    553.21 o 
   9   1   8    17047.60    17649.24   1491.44 o 
  11   1   8    11310.50    12316.00   1179.89 o 
  13   1   8    60924.69    70410.52   5764.52 o 
  15   1   8     1356.34     1881.71     51.02 o 
  17   1   8       13.41      132.30     93.38 o 
 -16   2   8    27991.76    26821.07   1045.81 o 
 -14   2   8      123.81      165.34     59.83 o 
 -12   2   8     4820.97     5007.34     91.36 o 
 -10   2   8    57323.77    56208.82    705.91 o 
  -8   2   8     5735.02     5092.40    159.67 o 
  -6   2   8    19198.28    17864.62   1063.24 o 
  -4   2   8     5830.00     5387.93    215.03 o 
  -2   2   8    11848.37    11329.47    239.09 o 
   0   2   8   181260.52   181057.19   3308.92 o 
   2   2   8      543.41      592.44     22.95 o 
   4   2   8     6243.12     6394.08    120.56 o 
   6   2   8    45466.64    43049.23   1257.03 o 
   8   2   8     1474.61     1459.32     41.28 o 
  10   2   8    28428.79    22582.12   2967.62 o 
  12   2   8      167.64      259.95     81.28 o 
  14   2   8     2367.56     2327.22     62.42 o 
  16   2   8    31821.61    35298.82    321.54 o 
 -15   3   8     2263.89     2148.65    161.97 o 
 -13   3   8    26547.59    24664.86    427.25 o 
 -11   3   8      614.71      618.41     43.71 o 
  -9   3   8      855.36      842.58     65.29 o 
  -7   3   8    31232.85    29503.79    783.39 o 
  -5   3   8    17820.98    16813.44    611.41 o 
  -3   3   8    40676.42    40314.75    362.56 o 
  -1   3   8      817.67     1081.91    118.92 o 
   1   3   8     1605.70     1578.89     49.03 o 
   3   3   8    66147.68    65707.56    583.66 o 
   5   3   8      982.66     1048.44     41.78 o 
   7   3   8     2871.66     2844.60     60.55 o 
   9   3   8     5061.29     4884.04    291.84 o 
  11   3   8     4573.00     4069.85    324.96 o 
  13   3   8    30692.90    24868.62   2886.09 o 
  15   3   8      298.33      290.37     59.16 o 
 -14   4   8       44.78      -58.46     58.46 o 
 -12   4   8     1301.29     1179.62     47.02 o 
 -10   4   8    16958.37    15901.29    578.92 o 
  -8   4   8     1841.46     1712.20     64.48 o 
  -6   4   8     4827.27     4715.89     94.43 o 
  -4   4   8     4100.23     4266.88    141.50 o 
  -2   4   8     2894.15     2888.04    140.59 o 
   0   4   8    28854.85    29869.83    709.51 o 
   2   4   8     2062.28     2076.65     38.67 o 
   4   4   8        9.04        5.40     25.90 o 
   6   4   8    17044.24    16438.60    364.41 o 
   8   4   8     2651.93     2542.02    106.90 o 
  10   4   8    11407.16    10431.12    490.03 o 
  12   4   8      110.48       99.97     26.28 o 
  14   4   8     1384.62     1185.53    157.17 o 
 -11   5   8      168.07      167.93     35.81 o 
  -9   5   8      688.12      691.74     33.91 o 
  -7   5   8     2814.20     2722.48    122.45 o 
  -5   5   8      362.86      409.72     27.34 o 
  -3   5   8    13110.84    13559.58    355.91 o 
  -1   5   8     1372.99     1397.40     83.21 o 
   1   5   8     2363.65     2427.77     53.51 o 
   3   5   8    16696.43    16533.02    203.04 o 
   5   5   8      160.73      140.26     22.87 o 
   7   5   8     1073.49      989.29     31.71 o 
   9   5   8     1230.67     1173.43     60.94 o 
  11   5   8      354.16      388.25     30.21 o 
  -8   6   8      637.26      733.28     37.36 o 
  -6   6   8      449.97      480.94     33.46 o 
  -4   6   8      127.86      152.07     30.83 o 
  -2   6   8      842.10      863.80     52.10 o 
   0   6   8     5984.45     6222.95     92.82 o 
   2   6   8       11.57       82.35     55.92 o 
   4   6   8      258.06      227.60     26.02 o 
   6   6   8     1236.17     1136.78     36.87 o 
   8   6   8       31.76       31.44     39.58 o 
 -17   1   9     1177.91     1108.84     44.20 o 
 -15   1   9       13.36       90.08     36.45 o 
 -13   1   9      286.91      305.72     92.68 o 
 -11   1   9     1106.06     1018.01     38.01 o 
  -9   1   9       38.09       40.88     27.96 o 
  -7   1   9    19287.80    19815.15    261.87 o 
  -5   1   9      245.83      261.72     35.77 o 
  -3   1   9        1.46       30.88     30.73 o 
  -1   1   9     2976.31     2938.29     44.28 o 
   1   1   9     1670.29     1744.08     69.43 o 
   3   1   9     3281.97     3206.95    131.79 o 
   5   1   9      147.67      176.92     18.91 o 
   7   1   9       33.02       41.38     20.47 o 
   9   1   9     7431.03     8098.81    700.22 o 
  11   1   9      388.14      522.06     50.91 o 
  13   1   9       10.90      -58.82     58.82 o 
  15   1   9      161.86      211.82     35.08 o 
 -16   2   9       38.73       90.66     34.07 o 
 -14   2   9     1371.82     1349.54     56.00 o 
 -12   2   9     3592.68     3682.78    100.86 o 
 -10   2   9     5646.36     5543.51     98.94 o 
  -8   2   9     1429.73     1426.58     45.26 o 
  -6   2   9        2.68       30.87     21.70 o 
  -4   2   9     8870.41     7969.79    693.29 o 
  -2   2   9     6963.79     6773.04    380.61 o 
   0   2   9     4656.07     4486.47    141.95 o 
   2   2   9     3057.62     3181.37    128.75 o 
   4   2   9    15819.69    15196.24    478.62 o 
   6   2   9     6122.70     5830.17    236.41 o 
   8   2   9     1046.90      984.22     52.41 o 
  10   2   9     1046.76      926.75    155.09 o 
  12   2   9     3536.35     3340.14    109.96 o 
  14   2   9     1906.25     1866.88     63.42 o 
  16   2   9      989.99     1258.62     58.58 o 
 -15   3   9     4486.49     4442.04    356.80 o 
 -13   3   9     4503.08     4202.49     61.95 o 
 -11   3   9     3220.37     3165.10    141.93 o 
  -9   3   9     2664.81     2400.77    129.79 o 
  -7   3   9    18165.53    16729.63    782.50 o 
  -5   3   9      230.65      243.65     23.28 o 
  -3   3   9     7526.97     7588.76    101.01 o 
  -1   3   9    11144.52    11388.17    370.48 o 
   1   3   9    12055.55    12176.37    295.63 o 
   3   3   9    13685.84    13938.41    416.44 o 
   5   3   9      457.95      485.44     21.40 o 
   7   3   9      207.72      272.48     44.88 o 
   9   3   9    16078.65    14830.36    929.15 o 
  11   3   9     4061.71     3450.21    323.14 o 
  13   3   9     6245.31     4956.87    627.46 o 
  15   3   9     1264.03     1046.04    121.26 o 
 -14   4   9     3601.93     3336.46     98.68 o 
 -12   4   9    10512.33     9443.76    353.56 o 
 -10   4   9    12225.75    11369.23    577.04 o 
  -8   4   9      283.00      296.63     39.99 o 
  -6   4   9      100.90      155.11     23.92 o 
  -4   4   9    23359.33    23663.98    611.06 o 
  -2   4   9     5928.13     6030.15    168.18 o 
   0   4   9     1324.15     1416.54     58.13 o 
   2   4   9      479.50      585.50     40.59 o 
   4   4   9     5660.55     5742.14    127.90 o 
   6   4   9    30299.87    30165.93    573.54 o 
   8   4   9     5646.43     5471.30    263.67 o 
  10   4   9      504.86      493.95     28.09 o 
  12   4   9     7047.92     6512.61    575.28 o 
 -11   5   9      691.56      744.66     46.67 o 
  -9   5   9     2754.47     2616.98     49.24 o 
  -7   5   9    23053.88    23068.59   1107.38 o 
  -5   5   9     5571.97     5843.22    154.30 o 
  -3   5   9     1155.67     1263.47     47.35 o 
  -1   5   9    16515.20    17039.87    468.30 o 
   1   5   9     8250.55     8541.18    137.02 o 
   3   5   9    12501.18    12681.21    147.96 o 
   5   5   9      513.25      627.67     28.54 o 
   7   5   9     1597.34     1583.41     53.44 o 
   9   5   9    21189.13    20229.53    370.74 o 
  11   5   9     4840.45     4528.79    316.92 o 
  -6   6   9       13.31       84.09     41.69 o 
  -4   6   9    14673.75    15546.94    360.92 o 
  -2   6   9    10805.21    11727.68    410.70 o 
   0   6   9     6803.63     6783.60    208.66 o 
   2   6   9     5036.60     5280.35     78.45 o 
   4   6   9     9869.75     9940.74    142.98 o 
   6   6   9    14571.75    14119.40    208.35 o 
 -16   0  10     6770.36     6631.37    146.09 o 
 -14   0  10    24696.65    23148.99    440.91 o 
 -12   0  10    12931.21    13650.14    252.83 o 
 -10   0  10     7836.20     7650.78    260.67 o 
  -8   0  10     9846.84     9770.27    193.87 o 
  -6   0  10    61231.09    63668.29   1197.01 o 
  -4   0  10    46154.32    48663.26   1075.40 o 
  -2   0  10       98.04      467.40    177.60 o 
   0   0  10    10973.02    10998.41    253.83 o 
   2   0  10    31231.09    30068.42    233.00 o 
   4   0  10    45436.84    42863.13    285.94 o 
   6   0  10    46228.47    44556.20   2416.54 o 
   8   0  10      603.36      663.66     39.64 o 
  10   0  10    17838.12    18415.66    523.34 o 
  12   0  10    17108.55    17640.05    736.20 o 
  14   0  10     7372.33     8387.00    243.75 o 
  16   0  10       90.82       58.01    119.09 o 
 -17   1  10     7599.15     7509.18    174.11 o 
 -15   1  10     4340.34     4214.49     67.12 o 
 -13   1  10      954.46     1016.32     38.18 o 
 -11   1  10     8508.22     8307.48    122.17 o 
  -9   1  10    37592.00    38669.45    729.66 o 
  -7   1  10    18849.62    19314.87    348.55 o 
  -5   1  10        1.17      154.22     76.28 o 
  -3   1  10    90885.55    90503.68   1290.12 o 
  -1   1  10    25448.53    25236.97    371.81 o 
   1   1  10    29132.46    28519.79    212.71 o 
   3   1  10     5864.31     5544.54    152.76 o 
   5   1  10     4124.58     4046.53    191.17 o 
   7   1  10    58482.68    57811.91   1009.72 o 
   9   1  10    20230.41    20071.84   1120.86 o 
  11   1  10     3600.14     3842.70    323.94 o 
  13   1  10     8231.66     9516.68    650.67 o 
  15   1  10     6492.49     7995.52    469.93 o 
 -16   2  10     8209.89     7850.37    235.32 o 
 -14   2  10     6296.64     6032.36    157.96 o 
 -12   2  10     8130.93     8951.23    251.86 o 
 -10   2  10     8005.02     8048.47    182.98 o 
  -8   2  10     3340.27     3131.37    206.20 o 
  -6   2  10    43770.68    41486.21   4092.30 o 
  -4   2  10    24571.93    22828.21   2064.07 o 
  -2   2  10     5024.87     4402.02    263.73 o 
   0   2  10     6993.64     6944.82    103.39 o 
   2   2  10    26724.09    27014.39    835.74 o 
   4   2  10    43683.26    43171.30    897.94 o 
   6   2  10    27380.39    25953.03    681.31 o 
   8   2  10      143.89      193.14     47.90 o 
  10   2  10    26928.64    23175.21   2939.93 o 
  12   2  10    10471.26     9732.72    195.79 o 
  14   2  10     2639.11     2779.69     81.47 o 
 -15   3  10      840.35      845.32     51.07 o 
 -13   3  10      470.81      528.85     48.66 o 
 -11   3  10     2127.83     2135.17     75.13 o 
  -9   3  10    23181.88    21199.88   1621.79 o 
  -7   3  10     7051.45     6276.37    416.11 o 
  -5   3  10       54.79      117.65     35.02 o 
  -3   3  10    19597.44    19230.39    482.83 o 
  -1   3  10    17270.84    17648.91    524.44 o 
   1   3  10    24387.60    24219.33    337.24 o 
   3   3  10      637.47      765.51     55.02 o 
   5   3  10     2035.63     1961.53     32.41 o 
   7   3  10    31739.94    30613.17   1448.53 o 
   9   3  10    14067.62    12965.78    545.13 o 
  11   3  10      303.43      376.37     35.79 o 
  13   3  10     5581.33     4448.51    672.65 o 
 -12   4  10     6540.74     5923.31    409.94 o 
 -10   4  10      243.13      297.83     30.91 o 
  -8   4  10      200.95      169.12     78.06 o 
  -6   4  10    24427.14    24046.08    735.15 o 
  -4   4  10     5093.37     4911.03     73.83 o 
  -2   4  10     1474.52     1465.11     48.87 o 
   0   4  10     7609.70     7711.76    226.81 o 
   2   4  10      942.15      961.85     28.61 o 
   4   4  10    16967.98    16726.94    385.93 o 
   6   4  10     3688.35     3810.00     76.27 o 
   8   4  10      753.55      731.27     46.77 o 
  10   4  10    12531.32    11808.27    576.30 o 
  12   4  10     2592.63     2364.49    175.92 o 
 -11   5  10       52.85       45.12     52.53 o 
  -9   5  10     7573.44     6797.16    207.39 o 
  -7   5  10     2579.76     2467.45    146.42 o 
  -5   5  10      200.56      253.35     34.29 o 
  -3   5  10    12150.12    12621.31    359.04 o 
  -1   5  10      579.28      736.68     42.08 o 
   1   5  10      968.70     1034.61     31.03 o 
   3   5  10       31.35       35.05     55.69 o 
   5   5  10      320.25      293.26     26.14 o 
   7   5  10     8505.59     8447.72    170.17 o 
   9   5  10     2021.55     1947.83     43.35 o 
  -6   6  10     7070.08     6794.85    170.54 o 
  -4   6  10       14.73      -15.80     44.46 o 
  -2   6  10      163.93      241.65     91.16 o 
   0   6  10     1964.91     1954.94     43.17 o 
   2   6  10     1983.57     2029.42     60.86 o 
   4   6  10     7188.04     7057.26    108.78 o 
   6   6  10       16.86       29.60     33.45 o 
 -15   1  11      538.59      482.61     36.48 o 
 -13   1  11      859.59      790.12     41.82 o 
 -11   1  11     2025.64     2057.45     50.45 o 
  -9   1  11     1491.21     1393.42     47.15 o 
  -7   1  11      173.42      214.76     26.35 o 
  -5   1  11      506.20      541.61     27.36 o 
  -3   1  11       17.00       55.95     28.42 o 
  -1   1  11    21494.10    21603.08    460.90 o 
   1   1  11       68.15       74.11     22.40 o 
   3   1  11      970.85      945.78     24.76 o 
   5   1  11     2496.59     2442.61     43.47 o 
   7   1  11      481.97      488.99     22.60 o 
   9   1  11      390.16      391.35     24.54 o 
  11   1  11     1304.76     1327.12    117.57 o 
  13   1  11      237.71      315.14     48.88 o 
  15   1  11     2400.56     2875.68    199.08 o 
 -14   2  11     1470.38     1452.48     43.87 o 
 -12   2  11      218.03      123.80     69.39 o 
 -10   2  11     1980.31     1958.03     59.28 o 
  -8   2  11     4608.52     4482.61    218.65 o 
  -6   2  11     3799.01     3526.45    199.66 o 
  -4   2  11     2289.01     2082.57    186.26 o 
  -2   2  11     1822.90     1652.28    119.23 o 
   0   2  11     4164.17     3712.26    113.90 o 
   2   2  11     4948.22     5091.79     73.61 o 
   4   2  11     3987.40     4092.74    106.84 o 
   6   2  11       13.87       24.33     26.20 o 
   8   2  11     4757.10     4104.59    365.54 o 
  10   2  11     6130.28     5330.47    307.24 o 
  12   2  11      999.40     1008.16     53.82 o 
  14   2  11      223.44      261.67     64.70 o 
 -13   3  11      251.53      294.51     34.53 o 
 -11   3  11     9909.87     9495.33    443.75 o 
  -9   3  11     3966.47     3668.00    239.97 o 
  -7   3  11       45.62      -10.82     35.15 o 
  -5   3  11    26474.35    24424.25   1855.74 o 
  -3   3  11     6255.12     5853.91    205.60 o 
  -1   3  11    13670.95    13372.42    142.73 o 
   1   3  11     1256.49     1243.22     29.91 o 
   3   3  11       28.06       57.30     25.35 o 
   5   3  11    12743.52    12301.35    228.19 o 
   7   3  11     3725.57     3572.46     53.04 o 
   9   3  11     1325.78     1273.62     82.96 o 
  11   3  11     6346.31     5195.44    529.98 o 
  13   3  11     1478.94     1294.44    137.96 o 
 -12   4  11        7.68      -52.35     52.35 o 
 -10   4  11     3044.43     2769.68    295.02 o 
  -8   4  11    11498.39    10372.42    732.32 o 
  -6   4  11    10439.49     9887.71    422.56 o 
  -4   4  11     3253.06     3246.31     49.55 o 
  -2   4  11     4285.51     4218.92    129.15 o 
   0   4  11     8064.88     8101.26    180.34 o 
   2   4  11    23326.20    23407.09    582.65 o 
   4   4  11     2035.38     1894.83     36.47 o 
   6   4  11     2624.21     2643.62     41.99 o 
   8   4  11     4638.76     4292.39    109.22 o 
  10   4  11     3625.81     3527.58    227.76 o 
  12   4  11     5890.97     5128.37    403.95 o 
  -9   5  11      917.54      899.05     39.89 o 
  -7   5  11        0.65      -21.21     43.98 o 
  -5   5  11    11730.87    12232.88    455.72 o 
  -3   5  11     8303.82     8417.47    355.18 o 
  -1   5  11    18065.47    18662.39    497.34 o 
   1   5  11        3.78       27.27     38.05 o 
   3   5  11     2661.17     2618.41     65.28 o 
   5   5  11    17110.46    17169.67    344.88 o 
   7   5  11     2928.56     2852.70     98.00 o 
   9   5  11     1203.13     1148.10     46.05 o 
  -4   6  11     2026.73     2077.50    162.04 o 
  -2   6  11     3319.68     3520.31     57.09 o 
   0   6  11     4496.88     4603.09    139.94 o 
   2   6  11    12301.83    12787.56    167.12 o 
   4   6  11     3396.61     3535.93     69.70 o 
 -16   0  12     3523.60     4026.98    223.41 o 
 -14   0  12     2715.06     2727.19    191.50 o 
 -12   0  12    26195.14    27318.20    699.77 o 
 -10   0  12    11159.34    11059.99    464.09 o 
  -8   0  12    50483.23    53414.79   1308.65 o 
  -6   0  12     1133.16     1219.24     51.72 o 
  -4   0  12     4890.96     5068.43    162.38 o 
  -2   0  12    62332.55    62859.11    810.43 o 
   0   0  12    48445.33    46251.68    404.52 o 
   2   0  12    26308.54    25643.80    240.51 o 
   4   0  12    69547.55    67351.79    394.22 o 
   6   0  12     8473.18     8548.25    224.65 o 
   8   0  12    36274.92    33517.29    308.55 o 
  10   0  12     1560.90     1544.02     49.10 o 
  12   0  12     7385.85     7335.69    157.34 o 
  14   0  12    18999.49    20871.95    326.85 o 
 -15   1  12    17884.78    17898.48    258.49 o 
 -13   1  12    12275.41    12277.17    174.70 o 
 -11   1  12    12819.52    13426.68    265.13 o 
  -9   1  12    12478.27    13561.39    296.31 o 
  -7   1  12     4696.20     5003.37    168.60 o 
  -5   1  12    56317.00    56556.08   1214.68 o 
  -3   1  12     8994.54     9152.23    152.82 o 
  -1   1  12     8662.55     9156.49    463.96 o 
   1   1  12    39954.20    40906.94   1136.66 o 
   3   1  12    34476.23    32952.91    201.63 o 
   5   1  12    26956.38    25925.38    748.00 o 
   7   1  12     4449.82     4553.76    116.84 o 
   9   1  12       94.49       95.66     22.43 o 
  11   1  12    32053.75    32767.16   1475.06 o 
  13   1  12    12110.76    13204.24   1231.71 o 
  15   1  12     5997.45     7064.84    555.07 o 
 -14   2  12     2135.38     2201.25     56.21 o 
 -12   2  12    21756.69    21562.66    320.32 o 
 -10   2  12    11468.84    11209.60    150.88 o 
  -8   2  12    27127.78    27974.17    976.55 o 
  -6   2  12     1438.69     1434.05     82.67 o 
  -4   2  12      591.67      638.34     46.80 o 
  -2   2  12    43888.30    38760.91   4727.08 o 
   0   2  12     9391.73     8380.77    656.90 o 
   2   2  12    14703.98    14349.09    608.86 o 
   4   2  12    12096.24    12745.51    347.24 o 
   6   2  12     5111.30     4767.55     87.98 o 
   8   2  12    45531.63    40187.51   3266.39 o 
  10   2  12     1866.29     1875.52     64.05 o 
  12   2  12     2925.96     3534.96    406.84 o 
  14   2  12    14345.70    16168.49   1737.14 o 
 -13   3  12     8359.38     8028.45    182.26 o 
 -11   3  12     4363.90     4291.26    158.11 o 
  -9   3  12    12317.81    10982.67    983.00 o 
  -7   3  12      884.05      823.74    108.36 o 
  -5   3  12    18260.88    16613.26   1342.61 o 
  -3   3  12     6272.27     5777.44    302.59 o 
  -1   3  12     4722.75     4362.06    172.82 o 
   1   3  12    25406.20    26222.86    554.17 o 
   3   3  12     9724.87     9744.10    280.16 o 
   5   3  12    15443.81    14469.10    386.63 o 
   7   3  12     1131.45     1092.44     46.29 o 
   9   3  12       33.73       45.35     37.57 o 
  11   3  12    14228.80    11741.06   1228.30 o 
  13   3  12     6539.87     5749.94    739.66 o 
 -12   4  12     8220.57     7600.48    503.66 o 
 -10   4  12     4851.37     4162.23    436.74 o 
  -8   4  12     4208.65     3641.94    343.58 o 
  -6   4  12      113.36      143.98     27.56 o 
  -4   4  12     1228.61     1184.15     66.81 o 
  -2   4  12    15863.73    16132.51    384.84 o 
   0   4  12    10648.15    10924.15    448.69 o 
   2   4  12     5202.84     5048.03    115.09 o 
   4   4  12    10861.95    10693.61    194.57 o 
   6   4  12     3416.31     3317.10     50.32 o 
   8   4  12     5591.40     5216.22    113.07 o 
  10   4  12      413.86      440.34     51.85 o 
  -9   5  12     1102.58     1192.99     98.82 o 
  -7   5  12      884.69      877.13     44.51 o 
  -5   5  12     4873.57     4792.15    204.03 o 
  -3   5  12      438.35      499.24     30.53 o 
  -1   5  12     2303.22     2336.05    101.55 o 
   1   5  12     8524.65     8548.42    133.28 o 
   3   5  12     3426.63     3270.82     92.51 o 
   5   5  12     2370.41     2425.46     68.68 o 
   7   5  12      877.00      906.50     43.24 o 
  -2   6  12     1271.01     1203.22     62.70 o 
   0   6  12      918.20      928.02     50.92 o 
 -15   1  13     1333.86     1254.45     46.63 o 
 -13   1  13      146.19      196.07     56.96 o 
 -11   1  13        2.57      -20.06     41.99 o 
  -9   1  13     1478.88     1635.48     60.19 o 
  -7   1  13     1970.37     2106.03     45.43 o 
  -5   1  13      920.79      966.07     46.02 o 
  -3   1  13     2567.53     2667.42     92.72 o 
  -1   1  13     1264.80     1293.17     33.53 o 
   1   1  13      179.43      207.68     22.40 o 
   3   1  13       25.52       22.26     29.14 o 
   5   1  13     1634.31     1551.37     72.05 o 
   7   1  13      614.54      624.03     26.58 o 
   9   1  13      463.86      490.19     45.89 o 
  11   1  13      860.92      904.25     77.37 o 
  13   1  13      252.25      260.32     34.34 o 
 -14   2  13      209.88      172.02     38.49 o 
 -12   2  13     8745.49     8936.28    208.95 o 
 -10   2  13      524.02      479.73     39.23 o 
  -8   2  13      503.11      539.94     35.16 o 
  -6   2  13     1159.97     1170.90     36.99 o 
  -4   2  13     4062.59     3715.83    310.71 o 
  -2   2  13     5482.07     4606.75    605.69 o 
   0   2  13      333.43      316.45     27.05 o 
   2   2  13      102.71      107.55     52.00 o 
   4   2  13     8650.65     9120.16    307.77 o 
   6   2  13     3833.55     3899.05    293.47 o 
   8   2  13     1534.05     1469.52    113.88 o 
  10   2  13       19.67      -56.20     56.20 o 
  12   2  13      281.69      406.13     49.47 o 
 -13   3  13       29.66      -11.85     51.86 o 
 -11   3  13       53.78       37.67     51.27 o 
  -9   3  13     5402.66     4891.01    447.30 o 
  -7   3  13     3189.26     2953.71    328.97 o 
  -5   3  13     5095.38     4342.84    460.13 o 
  -3   3  13       20.03       65.97     36.07 o 
  -1   3  13     2785.72     2770.49     46.51 o 
   1   3  13    24187.15    24627.01    652.82 o 
   3   3  13     1960.94     2007.41     38.17 o 
   5   3  13     1193.08     1205.68     31.75 o 
   7   3  13     5024.47     5024.69     74.25 o 
   9   3  13     4414.04     4062.64    177.27 o 
  11   3  13     5446.13     4479.24    381.08 o 
 -10   4  13     2504.72     2309.89    205.12 o 
  -8   4  13     3280.40     3053.78    392.74 o 
  -6   4  13     3083.96     2944.37    218.10 o 
  -4   4  13     6607.96     6612.50    153.75 o 
  -2   4  13    14777.02    15002.81    526.01 o 
   0   4  13      271.74      272.71     54.58 o 
   2   4  13      582.20      584.42     55.85 o 
   4   4  13    16501.77    16081.15    281.40 o 
   6   4  13     6272.76     6174.19     95.81 o 
   8   4  13     6887.76     6285.38    102.26 o 
  10   4  13      453.08      475.98     43.28 o 
  -7   5  13     6524.75     6207.24    521.91 o 
  -5   5  13     4542.85     4623.71    184.11 o 
  -3   5  13      947.72     1020.93     45.33 o 
  -1   5  13     2800.23     3008.81    106.59 o 
   1   5  13    20192.68    20261.98    253.75 o 
   3   5  13     2474.24     2397.09     44.29 o 
   5   5  13     1406.43     1368.83     39.81 o 
   7   5  13     4616.40     4436.53    114.66 o 
 -14   0  14     6349.74     6606.71    138.42 o 
 -12   0  14     2982.57     3182.58    121.87 o 
 -10   0  14     5834.02     6469.91    134.37 o 
  -8   0  14    10822.95    11490.37    472.35 o 
  -6   0  14    36436.97    40494.86    405.77 o 
  -4   0  14    23561.17    26385.29    308.41 o 
  -2   0  14      214.69      381.94     44.64 o 
   0   0  14     4950.17     4642.01    106.43 o 
   2   0  14    16466.43    15453.61    205.80 o 
   4   0  14    17624.95    16177.59    243.06 o 
   6   0  14    33942.48    32692.14   1821.48 o 
   8   0  14     1960.75     2142.03    139.36 o 
  10   0  14    30377.29    28632.90    322.70 o 
  12   0  14    13826.61    13502.84    366.11 o 
 -13   1  14      780.21      767.25     55.26 o 
 -11   1  14     9065.95     9355.16    369.21 o 
  -9   1  14    17071.25    18596.96    398.58 o 
  -7   1  14     8676.29     9578.48    321.50 o 
  -5   1  14     1343.47     1460.54     38.89 o 
  -3   1  14    30840.47    32901.45    685.70 o 
  -1   1  14    27551.58    27991.66    212.94 o 
   1   1  14    12024.17    11441.40    190.15 o 
   3   1  14     2330.21     2234.56     35.50 o 
   5   1  14     7164.53     6784.99     93.57 o 
   7   1  14    24902.50    23307.19    364.99 o 
   9   1  14    16445.03    15473.99    237.74 o 
  11   1  14        6.81       31.86     31.56 o 
  13   1  14     5712.74     6390.90    329.16 o 
 -12   2  14     3694.16     3868.02     76.79 o 
 -10   2  14     1528.54     1463.04     82.59 o 
  -8   2  14     7285.45     7267.52    579.99 o 
  -6   2  14    23123.07    23069.01    984.13 o 
  -4   2  14    21810.01    20375.62   1571.08 o 
  -2   2  14      223.75      314.33     62.65 o 
   0   2  14     4271.70     3397.19    541.80 o 
   2   2  14    22107.73    17144.61   2857.10 o 
   4   2  14    14026.98    10607.96   2276.22 o 
   6   2  14     6864.27     6089.85   1053.39 o 
   8   2  14     2317.43     2473.28    106.78 o 
  10   2  14     6981.73     8217.25    708.12 o 
  12   2  14     9856.52    10989.60   1016.12 o 
 -11   3  14     4273.57     4432.99    114.32 o 
  -9   3  14     8375.30     8111.31    653.99 o 
  -7   3  14    14254.41    12345.59   1748.96 o 
  -5   3  14     4748.09     3939.81    565.53 o 
  -3   3  14    20545.83    18804.24   1897.10 o 
  -1   3  14    11632.06    11118.06    529.09 o 
   1   3  14      934.51      879.56     40.16 o 
   3   3  14     3200.22     3285.21    137.82 o 
   5   3  14     5040.83     4869.97     72.52 o 
   7   3  14    10203.53     9435.82    291.09 o 
   9   3  14     9941.31     8768.81    444.79 o 
  11   3  14      117.24      158.86     43.99 o 
 -10   4  14     1523.42     1425.29    175.80 o 
  -8   4  14     2128.61     2020.67    313.44 o 
  -6   4  14     9135.31     7614.46    741.75 o 
  -4   4  14     9692.53     9270.00    497.23 o 
  -2   4  14     1309.33     1405.56     62.44 o 
   0   4  14      460.01      520.82     29.15 o 
   2   4  14     2612.63     2828.26     85.03 o 
   4   4  14     5244.83     4882.22     72.75 o 
   6   4  14     8025.23     7666.46    217.51 o 
   8   4  14     1572.81     1535.63     41.20 o 
  -5   5  14     1620.20     1606.55     48.65 o 
  -3   5  14       34.63       43.34     40.38 o 
  -1   5  14     6716.95     6785.19    103.18 o 
   1   5  14       91.25      181.26     28.93 o 
   3   5  14     1212.17     1174.27     38.28 o 
   5   5  14     2308.57     2302.97     67.86 o 
 -13   1  15       70.18      125.03     80.59 o 
 -11   1  15      161.94      185.36     36.98 o 
  -9   1  15     2330.63     2468.34     62.60 o 
  -7   1  15        0.99       32.46     44.76 o 
  -5   1  15     3034.24     3148.35     76.32 o 
  -3   1  15     1416.19     1420.38     91.08 o 
  -1   1  15      406.63      388.18     39.80 o 
   1   1  15       10.85       70.06     22.50 o 
   3   1  15     1146.38     1071.80     71.33 o 
   5   1  15     1021.62      912.27     65.24 o 
   7   1  15      338.94      309.78     33.27 o 
   9   1  15       15.29        4.17     34.51 o 
  11   1  15      423.53      392.84     32.15 o 
 -12   2  15      397.66      425.16     41.16 o 
 -10   2  15     2472.94     2564.25     79.66 o 
  -8   2  15      970.58     1028.29     40.96 o 
  -6   2  15     8646.68     8468.55    531.87 o 
  -4   2  15       11.66       -0.27     44.40 o 
  -2   2  15      113.49      114.50     74.24 o 
   0   2  15     5606.43     4855.34    508.07 o 
   2   2  15     2475.07     2302.41    271.92 o 
   4   2  15     1594.39     1450.22    208.49 o 
   6   2  15     4343.05     3716.04    620.41 o 
   8   2  15      269.72      277.86     25.35 o 
  10   2  15     4085.54     4480.01    291.08 o 
 -11   3  15     2905.73     2883.82    210.30 o 
  -9   3  15     1392.44     1425.45    105.25 o 
  -7   3  15     1748.06     1516.03    155.79 o 
  -5   3  15     2320.87     2007.70    288.99 o 
  -3   3  15     5481.78     4506.70    595.88 o 
  -1   3  15     4580.32     4237.61    250.81 o 
   1   3  15      116.99      135.35     28.81 o 
   3   3  15     4146.03     4256.17     62.32 o 
   5   3  15     4023.76     4055.27     65.12 o 
   7   3  15     4353.12     4157.45     67.30 o 
   9   3  15        7.76       11.70     34.68 o 
  -8   4  15     3148.78     2898.05    444.20 o 
  -6   4  15     8177.71     7026.71    787.47 o 
  -4   4  15        7.40       43.54     55.68 o 
  -2   4  15      467.80      493.30     66.50 o 
   0   4  15     8228.39     8392.67    207.79 o 
   2   4  15     2396.83     2514.97    103.19 o 
   4   4  15     5455.28     5357.22     97.51 o 
   6   4  15     1991.54     2067.27     45.36 o 
  -3   5  15    12362.81    12457.42    649.81 o 
  -1   5  15     2834.86     2915.71    141.33 o 
   1   5  15        0.35      -11.15     41.66 o 
 -12   0  16     7095.49     7284.79    153.16 o 
 -10   0  16    32862.04    35089.40    485.78 o 
  -8   0  16     1160.52     1385.31     61.50 o 
  -6   0  16     1520.00     1601.68     79.21 o 
  -4   0  16     6393.77     7576.47    202.16 o 
  -2   0  16     8920.76     9458.03    236.83 o 
   0   0  16    40586.31    40012.01   1466.44 o 
   2   0  16      190.50      259.49     33.86 o 
   4   0  16     2041.37     1921.67     71.72 o 
   6   0  16    28295.28    25944.79    579.73 o 
   8   0  16     5460.72     5131.42    158.72 o 
  10   0  16     8942.10     8264.45    620.66 o 
 -11   1  16       68.73       -7.44     48.49 o 
  -9   1  16      196.33      149.73     43.44 o 
  -7   1  16    20777.04    21874.15    369.72 o 
  -5   1  16     3955.80     4189.24     61.70 o 
  -3   1  16    23918.09    25991.61    586.20 o 
  -1   1  16     6439.16     6795.95     98.85 o 
   1   1  16     3430.09     3276.54     50.66 o 
   3   1  16    51193.85    47243.99   1512.65 o 
   5   1  16      936.43      862.84     39.80 o 
   7   1  16     1711.47     1570.37     57.59 o 
   9   1  16     9994.12     9351.44    263.01 o 
  11   1  16     2775.90     2813.79     52.18 o 
 -10   2  16    19188.94    20766.71    513.94 o 
  -8   2  16     2680.72     2998.67     99.98 o 
  -6   2  16     2232.22     2232.88    101.47 o 
  -4   2  16     5940.15     5644.93    289.21 o 
  -2   2  16     5241.58     5239.89     90.52 o 
   0   2  16    36288.57    34237.49   1975.51 o 
   2   2  16        6.02       -5.64     34.14 o 
   4   2  16     2222.15     2292.57    246.37 o 
   6   2  16    22749.56    19313.96   1733.73 o 
   8   2  16     4383.83     4073.15    258.22 o 
  10   2  16     7460.07     7273.75    188.18 o 
  -9   3  16      153.19       73.44     85.20 o 
  -7   3  16    10848.38     9816.23   1055.58 o 
  -5   3  16      832.74      752.90     90.37 o 
  -3   3  16    11284.59     9179.19   1430.11 o 
  -1   3  16       52.39      202.30     98.01 o 
   1   3  16     4820.42     4787.03    125.14 o 
   3   3  16    33592.95    35476.45    763.86 o 
   5   3  16      125.05      133.81     51.03 o 
   7   3  16      205.60      207.77     29.90 o 
  -6   4  16      628.01      464.64     40.47 o 
  -4   4  16     2220.57     2290.29    141.72 o 
  -2   4  16     1311.76     1418.59     94.37 o 
   0   4  16    13717.78    14134.93    245.83 o 
   2   4  16       68.68       15.76     42.33 o 
   4   4  16      843.15      890.87     36.89 o 
   6   4  16     7529.31     6793.92    188.76 o 
 -11   1  17      447.02      444.52     43.84 o 
  -9   1  17      342.11      439.46     45.94 o 
  -7   1  17       10.52        0.73     95.49 o 
  -5   1  17       64.24      -19.28     62.40 o 
  -3   1  17     1864.57     2008.87     70.39 o 
  -1   1  17      372.79      385.92     31.82 o 
   1   1  17     4080.14     3892.78     65.76 o 
   3   1  17      653.65      611.46     39.30 o 
   5   1  17      137.91      151.64     24.79 o 
   7   1  17       80.11      111.56     23.68 o 
   9   1  17      948.59      956.00     46.08 o 
 -10   2  17     2354.36     2540.60     85.76 o 
  -8   2  17      228.95      226.66     63.58 o 
  -6   2  17       41.14       74.54     39.04 o 
  -4   2  17     5063.74     5065.83    240.58 o 
  -2   2  17      718.79      768.82     61.43 o 
   0   2  17     1228.04     1238.44     71.24 o 
   2   2  17     1634.30     1513.45     69.15 o 
   4   2  17      819.05      853.22     37.37 o 
   6   2  17     4722.06     4185.41    308.19 o 
   8   2  17      296.34      271.92     29.47 o 
  -7   3  17     9555.45     9014.37    783.16 o 
  -5   3  17      273.66      291.24     36.85 o 
  -3   3  17      374.35      393.85     34.01 o 
  -1   3  17     7098.35     6024.09    443.78 o 
   1   3  17     2891.58     3010.39    137.37 o 
   3   3  17     2279.94     2306.32     85.64 o 
   5   3  17       42.32       78.39     41.49 o 
   7   3  17      532.05      540.55     37.14 o 
  -4   4  17    13497.48    12703.35   1508.06 o 
  -2   4  17     1740.32     1798.11    154.09 o 
   0   4  17     1588.56     1823.19     49.72 o 
   2   4  17     3467.87     3662.68     88.02 o 
 -10   0  18      846.58      971.82    110.47 o 
  -8   0  18     4148.09     4476.39    120.68 o 
  -6   0  18    26620.59    31669.70    437.47 o 
  -4   0  18    11717.93    12837.84    250.87 o 
  -2   0  18      250.25      251.72     42.35 o 
   0   0  18     6119.15     6494.52    181.06 o 
   2   0  18    12310.02    11287.07    211.88 o 
   4   0  18    12181.32    11290.13    209.16 o 
   6   0  18     1369.07     1218.83     48.02 o 
   8   0  18     1960.93     1931.04     61.64 o 
  -9   1  18     9553.72    10952.86    224.85 o 
  -7   1  18     5338.82     5849.11    130.52 o 
  -5   1  18     1828.10     1921.18     48.86 o 
  -3   1  18    20925.23    23475.96    261.95 o 
  -1   1  18     9858.50     9817.57    244.33 o 
   1   1  18     4224.35     4035.12     80.42 o 
   3   1  18      146.09      154.06     25.74 o 
   5   1  18     5990.37     5707.41     87.91 o 
   7   1  18    14026.64    13137.37    392.68 o 
  -8   2  18     3974.33     4290.18    222.35 o 
  -6   2  18    15858.11    16503.83    620.88 o 
  -4   2  18     5660.77     5767.06    244.61 o 
  -2   2  18      113.85      188.57     44.82 o 
   0   2  18     5015.90     4882.53    184.94 o 
   2   2  18     3106.83     2946.97     53.54 o 
   4   2  18     8590.35     8481.80    365.42 o 
   6   2  18     4490.07     4156.12    213.36 o 
  -5   3  18      379.59      367.07     38.08 o 
  -3   3  18     9954.82     8229.17   1145.38 o 
  -1   3  18     5020.55     4653.97    301.43 o 
   1   3  18     1668.71     1770.02     50.76 o 
   3   3  18       12.62       32.78     55.24 o 
   5   3  18      587.35      959.82    122.25 o 
  -7   1  19       24.24      115.22     45.85 o 
  -5   1  19     1598.40     1839.14    111.88 o 
  -3   1  19      293.20      202.67     46.54 o 
  -1   1  19        2.32      -44.59     44.59 o 
   1   1  19      557.24      569.34     39.53 o 
   3   1  19      213.13      180.77     29.44 o 
   5   1  19      479.46      477.47     32.91 o 
  -6   2  19      475.89      532.12     45.31 o 
  -4   2  19      392.48      457.61     40.64 o 
  -2   2  19     1477.52     1536.37     51.93 o 
   0   2  19      782.66      822.62     54.86 o 
   2   2  19     1621.39     1632.32     48.69 o 
   4   2  19      136.68      132.92     55.44 o 
  -4   0  20       15.37      116.92     60.77 o 
  -2   0  20    18750.97    21087.18    351.74 o 
   0   0  20     4879.44     5085.01    315.84 o 
   2   0  20     4158.65     4035.80    132.37 o 
   4   0  20    11124.23    10302.40    413.04 o 
  -5   1  20    10516.39    11961.02    334.78 o 
  -3   1  20      504.34      653.24     41.50 o 
  -1   1  20      579.94      701.28     38.25 o 
   1   1  20    17767.84    17739.55    245.79 o 
   3   1  20     9281.16     8960.23    147.04 o 
                                                 
