# Supplementary material for: Crystal structure of the Fe-member of usovite
Source: Acta Crystallogr E Crystallogr Commun. 2015 May 20;71(Pt 6):640–3. doi: 10.1107/S2056989015009251 (PMC4459317; doi:10.1107/S2056989015009251)
Supplement: Supplementary file 3 [file e-71-00640-modelIIsup3.hkl]

# 
# h,k,l, Fc-squared, Fo-squared, sigma(Fo-squared) and status flag 
# 
data_modelII
_shelx_title ' Usovit-analoge Verbindung Ba(Ca,Fe)AlF7 in C2/c' 
_shelx_refln_list_code          4 
_shelx_F_calc_maximum      506.57 
_exptl_crystal_F_000      1229.60 
_reflns_d_resolution_high  0.7110 
 
loop_ 
 _symmetry_equiv_pos_as_xyz 
 'x, y, z' 
 '-x, y, -z+1/2' 
 'x+1/2, y+1/2, z' 
 '-x+1/2, y+1/2, -z+1/2' 
 '-x, -y, -z' 
 'x, -y, z-1/2' 
 '-x+1/2, -y+1/2, -z' 
 'x+1/2, -y+1/2, z-1/2' 
 
_cell_length_a    13.7387 
_cell_length_b     5.2701 
_cell_length_c    14.7588 
_cell_angle_alpha  90.000 
_cell_angle_beta   92.074 
_cell_angle_gamma  90.000 
 
_shelx_F_squared_multiplier     1.000 
 
loop_ 
 _refln_index_h 
 _refln_index_k 
 _refln_index_l 
 _refln_F_squared_calc 
 _refln_F_squared_meas 
 _refln_F_squared_sigma 
 _refln_observed_status 
   2   0   0     7792.02     7146.10    198.69 o 
   4   0   0      515.20      495.97     33.94 o 
   6   0   0    70596.61    78404.77   2591.17 o 
   8   0   0      951.47      895.47     42.63 o 
  10   0   0    87799.96    94644.80   1594.31 o 
  12   0   0      410.46      553.27     45.87 o 
  14   0   0      166.95      186.33     43.69 o 
  16   0   0    65583.26    71501.30    570.07 o 
  18   0   0     3753.09     4167.07    204.23 o 
   1   1   0     6348.40     6363.58     42.45 o 
   3   1   0   240861.36   236389.05   1834.97 o 
   5   1   0    43164.61    42784.94    210.69 o 
   7   1   0    33645.38    31095.43   1113.19 o 
   9   1   0     1599.15     1447.44     64.63 o 
  11   1   0    12102.04    11091.61    967.84 o 
  13   1   0    66440.36    69348.99   4290.22 o 
  15   1   0     2922.57     3226.12    133.18 o 
  17   1   0      301.81      455.12     86.76 o 
  19   1   0    12807.36    14075.31    251.95 o 
   0   2   0   187139.81   189271.89    495.71 o 
   2   2   0    10298.92    10751.99    162.44 o 
   4   2   0    60009.05    62671.83    202.77 o 
   6   2   0    40019.82    38888.72    275.61 o 
   8   2   0    13891.07    13328.52    125.43 o 
  10   2   0    63087.07    57944.23   2440.03 o 
  12   2   0       46.05       53.30     34.74 o 
  14   2   0      820.25      931.59     96.16 o 
  16   2   0    42101.80    40765.09   4327.33 o 
  18   2   0     3358.63     3742.85     94.61 o 
   1   3   0      303.26      303.86     14.72 o 
   3   3   0    99938.73   106682.03   2813.08 o 
   5   3   0     7543.80     7688.65     85.29 o 
   7   3   0    12920.28    12478.29    118.33 o 
   9   3   0      235.86      284.25     44.93 o 
  11   3   0      505.78      545.47     29.35 o 
  13   3   0    52457.62    45636.36   3792.67 o 
  15   3   0     3429.12     2884.71    426.75 o 
  17   3   0       11.10      108.69     32.39 o 
   0   4   0    84232.38    82157.30    408.35 o 
   2   4   0     7810.47     8566.71    130.74 o 
   4   4   0      503.93      512.81     26.11 o 
   6   4   0    14393.00    14660.08    355.24 o 
   8   4   0      175.04      192.62     20.55 o 
  10   4   0    16446.30    15279.02    282.51 o 
  12   4   0     1882.51     1809.80     47.52 o 
  14   4   0      939.67      834.57     89.14 o 
  16   4   0    13687.87    10257.30   1881.65 o 
   1   5   0      556.97      533.30     22.53 o 
   3   5   0    20769.24    21974.45    617.79 o 
   5   5   0      276.05      359.09     30.86 o 
   7   5   0     6985.55     7013.80    358.68 o 
   9   5   0     2217.27     2067.71     95.76 o 
  11   5   0      548.12      525.19     47.45 o 
  13   5   0     7217.93     6214.14    168.94 o 
   0   6   0     5014.32     5097.78    133.00 o 
   2   6   0      435.82      455.77     26.62 o 
   4   6   0      209.56      224.31     38.14 o 
   6   6   0      597.98      645.72     28.77 o 
   8   6   0      118.75      119.15     29.87 o 
  10   6   0     2630.45     2589.54    102.69 o 
   1   7   0      420.35      454.04     30.95 o 
   3   7   0     1300.69     1172.09     42.08 o 
   5   7   0     1852.71     1964.43     45.03 o 
 -19   1   1      811.34      893.27     44.18 o 
 -17   1   1      447.38      516.33     63.14 o 
 -15   1   1     1953.79     2050.99     94.26 o 
 -13   1   1     1773.40     1832.88    157.58 o 
 -11   1   1      620.89      585.90     54.76 o 
  -9   1   1      193.38      175.30     30.35 o 
  -7   1   1    22931.13    22786.20    514.76 o 
  -5   1   1      644.20      546.58     16.73 o 
  -3   1   1     1409.74     1379.89     20.54 o 
  -1   1   1     4462.87     4763.01    120.65 o 
   1   1   1     2782.79     3260.27    113.24 o 
   3   1   1     6034.70     5872.25     56.35 o 
   5   1   1    11092.86    11439.14    112.72 o 
   7   1   1      745.64      759.45     42.66 o 
   9   1   1       60.29       76.44     23.83 o 
  11   1   1      791.90      861.31     32.22 o 
  13   1   1     7470.72     7659.34    350.42 o 
  15   1   1      169.73      173.08     34.44 o 
  17   1   1      470.04      555.28     67.02 o 
  19   1   1     1344.30     1585.79     51.35 o 
 -18   2   1     1675.95     1803.75    118.76 o 
 -16   2   1     1271.04     1232.03    115.82 o 
 -14   2   1      607.23      538.09     93.83 o 
 -12   2   1     6164.37     5147.87    507.32 o 
 -10   2   1     8782.76     8391.58    309.22 o 
  -8   2   1     3934.59     3677.93     83.87 o 
  -6   2   1      846.05      846.07     20.12 o 
  -4   2   1    36333.95    36546.84    558.36 o 
  -2   2   1     7885.32     7877.41     66.17 o 
   0   2   1     3709.53     3753.74     76.35 o 
   2   2   1     8513.96    10231.88    274.68 o 
   4   2   1    12113.75    12356.01     89.34 o 
   6   2   1     9247.39     8877.36    106.00 o 
   8   2   1     1050.78      967.07     25.88 o 
  10   2   1     1802.99     1642.26     55.70 o 
  12   2   1     3003.51     2715.78    336.45 o 
  14   2   1     6603.42     5411.03    784.49 o 
  16   2   1     2610.24     2681.00    294.52 o 
  18   2   1     1067.51     1068.56     47.59 o 
 -17   3   1     5619.55     4849.12    758.31 o 
 -15   3   1     2619.18     2319.27    318.93 o 
 -13   3   1     4567.99     4087.24    327.70 o 
 -11   3   1      574.10      551.99     39.99 o 
  -9   3   1      744.11      722.80     25.10 o 
  -7   3   1    49577.61    47462.86    644.97 o 
  -5   3   1     6641.85     6723.74     81.39 o 
  -3   3   1    23562.75    24475.87    687.63 o 
  -1   3   1    10188.27    11010.52    253.10 o 
   1   3   1     6581.88     6793.14    238.86 o 
   3   3   1    32247.57    34644.02    967.63 o 
   5   3   1     1515.53     1554.04     30.63 o 
   7   3   1      132.07      168.06     16.78 o 
   9   3   1    47239.15    43209.50    690.01 o 
  11   3   1     5364.24     5010.44    163.50 o 
  13   3   1     5919.77     5215.63    574.76 o 
  15   3   1     1166.26      966.50    157.56 o 
  17   3   1      594.82      612.11     50.44 o 
 -16   4   1      976.75      865.44     83.99 o 
 -14   4   1     1718.52     1569.20    135.37 o 
 -12   4   1     8443.94     7415.10    142.63 o 
 -10   4   1    14675.97    13846.90    445.37 o 
  -8   4   1     1170.04     1163.36     29.01 o 
  -6   4   1     1757.38     1668.67     40.66 o 
  -4   4   1    20704.49    21827.92    554.64 o 
  -2   4   1    45363.45    48780.80   1211.84 o 
   0   4   1    23805.98    24850.27    312.33 o 
   2   4   1       13.33       62.55     16.07 o 
   4   4   1     7535.29     7854.13    231.33 o 
   6   4   1    26702.60    27085.93    744.83 o 
   8   4   1     9228.80     8809.55    159.30 o 
  10   4   1      890.37      886.76     37.99 o 
  12   4   1     9523.88     8511.47    366.67 o 
  14   4   1     9766.67     8281.20    762.14 o 
  16   4   1     7784.47     5893.88   1127.29 o 
 -13   5   1     9261.71     8516.73    288.31 o 
 -11   5   1      225.41      178.57     34.89 o 
  -9   5   1     5649.76     5603.24    138.98 o 
  -7   5   1    33796.21    34307.48   1377.40 o 
  -5   5   1     9676.69    10333.24    386.61 o 
  -3   5   1    14079.84    14913.41    247.12 o 
  -1   5   1     9176.93     9305.24    169.36 o 
   1   5   1    17340.96    17359.87    227.60 o 
   3   5   1    22668.14    23891.34    549.41 o 
   5   5   1      807.41      891.17     34.03 o 
   7   5   1       51.78       24.30     23.11 o 
   9   5   1    23872.65    23963.25    812.52 o 
  11   5   1     8194.06     8010.41    417.62 o 
  13   5   1     9669.11     9091.27    533.27 o 
 -10   6   1    18469.99    18485.30    670.46 o 
  -8   6   1     2749.24     2864.84     98.00 o 
  -6   6   1      330.96      487.56     27.87 o 
  -4   6   1    24131.16    25085.87    423.14 o 
  -2   6   1    13754.88    14260.82    154.80 o 
   0   6   1    11167.81    11331.94    212.64 o 
   2   6   1       29.96       73.20     25.68 o 
   4   6   1     3469.61     3488.80     50.99 o 
   6   6   1    19819.96    20698.08    558.77 o 
   8   6   1     5662.22     5964.68    114.05 o 
  10   6   1     1492.06     1526.15     43.07 o 
  -5   7   1    11061.35    11090.64    156.91 o 
  -3   7   1     1437.50     1501.10     39.91 o 
  -1   7   1     4266.64     4428.19     65.81 o 
   1   7   1     7852.88     8057.07    112.44 o 
   3   7   1    11959.47    12170.10    266.35 o 
   5   7   1     1256.30     1267.56     39.64 o 
 -18   0   2       24.42       -4.58     83.31 o 
 -16   0   2    11153.73    12206.92    248.67 o 
 -14   0   2    19174.81    20559.00    570.00 o 
 -12   0   2    36009.80    37744.54    942.69 o 
 -10   0   2    35109.32    38713.71    537.35 o 
  -8   0   2     2105.60     2221.83     59.45 o 
  -6   0   2   103041.02    99261.10   1854.84 o 
  -4   0   2    78416.99    73103.02   2100.70 o 
  -2   0   2    10947.05    10908.59    100.33 o 
   0   0   2     3091.83     3130.67     38.83 o 
   2   0   2    11175.85    10615.92    164.81 o 
   4   0   2   108075.16   109290.87   1811.87 o 
   6   0   2   244823.58   242337.25   5157.26 o 
   8   0   2      470.20      538.76     38.87 o 
  10   0   2    65096.65    79064.45   1042.28 o 
  12   0   2    29475.54    33848.87    371.86 o 
  14   0   2    17393.97    19497.25    296.55 o 
  16   0   2     4208.44     4759.23     98.92 o 
  18   0   2     2582.40     2717.50     79.28 o 
 -19   1   2    14955.24    15698.55    211.03 o 
 -17   1   2    11830.98    11961.06    403.94 o 
 -15   1   2     7505.26     7889.19    471.73 o 
 -13   1   2        8.23       45.02     31.93 o 
 -11   1   2    18720.82    17545.04   1746.19 o 
  -9   1   2    80095.06    75339.46   3787.47 o 
  -7   1   2    62974.52    58965.03    820.22 o 
  -5   1   2    24844.86    25834.74    140.32 o 
  -3   1   2    68397.10    67632.70    378.21 o 
  -1   1   2    39723.43    39040.84   1067.47 o 
   1   1   2    57789.47    65080.38   1004.28 o 
   3   1   2    29456.46    28890.00    238.03 o 
   5   1   2     9508.25     9185.00    274.41 o 
   7   1   2   144683.23   137073.19   8668.96 o 
   9   1   2    64106.21    59899.10   4926.80 o 
  11   1   2    20469.61    19912.04    919.91 o 
  13   1   2     2326.98     2674.75     50.31 o 
  15   1   2     4460.62     4971.80    202.23 o 
  17   1   2    17216.75    18326.46    387.84 o 
 -18   2   2     1220.79     1213.24     85.06 o 
 -16   2   2     7319.52     7015.06    673.12 o 
 -14   2   2    14870.27    13344.34   1774.93 o 
 -12   2   2    27020.22    23721.32   1912.29 o 
 -10   2   2    22137.73    20579.79    351.86 o 
  -8   2   2       37.88      544.93    179.78 o 
  -6   2   2    78515.44    77166.49    267.27 o 
  -4   2   2    57318.79    57083.32    357.34 o 
  -2   2   2    37530.90    38575.13    586.10 o 
   0   2   2     5466.63     6222.51    178.98 o 
   2   2   2    71134.12    77514.13   2105.88 o 
   4   2   2    77349.86    76588.13    682.27 o 
   6   2   2    30059.18    28163.64    528.50 o 
   8   2   2     1487.64     1349.00     26.87 o 
  10   2   2    20622.94    18622.72   1173.42 o 
  12   2   2    18023.05    15221.27   1977.54 o 
  14   2   2    14200.88    11823.60   1576.31 o 
  16   2   2     2837.80     2870.28    310.77 o 
  18   2   2      306.69      330.97     41.68 o 
 -17   3   2     5520.36     4718.57    723.81 o 
 -15   3   2     3107.53     2770.80    472.29 o 
 -13   3   2        4.59       21.47     53.04 o 
 -11   3   2      552.69      598.53     36.01 o 
  -9   3   2    58595.27    54769.19   1329.07 o 
  -7   3   2    50960.40    48172.48    240.59 o 
  -5   3   2      739.40      757.53     44.97 o 
  -3   3   2    44508.80    45401.25    359.19 o 
  -1   3   2    11043.01    11919.07    290.04 o 
   1   3   2    32659.55    33609.07    754.40 o 
   3   3   2     3161.09     3211.15     99.08 o 
   5   3   2     1731.54     1740.95     41.13 o 
   7   3   2    48334.83    46227.43    556.87 o 
   9   3   2    29046.91    26769.98    884.52 o 
  11   3   2     8152.35     7285.76    546.20 o 
  13   3   2     2875.04     2463.76    308.46 o 
  15   3   2      763.50      663.21     95.48 o 
  17   3   2     7466.91     6321.17   1023.16 o 
 -16   4   2     4924.90     4092.41    566.00 o 
 -14   4   2     1138.84     1009.50    104.12 o 
 -12   4   2    11349.67    10226.41    371.83 o 
 -10   4   2     4496.33     4200.85     97.92 o 
  -8   4   2       68.63      108.62     31.19 o 
  -6   4   2    42209.01    40924.99    248.61 o 
  -4   4   2     7821.64     8178.97    242.48 o 
  -2   4   2     2671.70     2806.47     69.19 o 
   0   4   2      906.56     1044.71     33.67 o 
   2   4   2       65.93       98.46     17.70 o 
   4   4   2    43355.65    44606.61   1394.90 o 
   6   4   2    15699.01    16089.67    566.89 o 
   8   4   2     1934.74     1899.37     57.32 o 
  10   4   2    18057.14    16171.64    387.15 o 
  12   4   2     4371.31     4019.72    237.48 o 
  14   4   2     4671.31     3835.50    452.96 o 
  16   4   2      172.95      126.83     42.48 o 
 -13   5   2     1143.38     1040.98     42.25 o 
 -11   5   2       93.52       56.34     26.77 o 
  -9   5   2    10209.26     9429.20    227.31 o 
  -7   5   2      985.75     1036.09     37.32 o 
  -5   5   2     1270.68     1353.67     45.28 o 
  -3   5   2     5379.10     5637.05     83.36 o 
  -1   5   2      740.85      882.17     44.93 o 
   1   5   2    10004.23    10285.07    211.53 o 
   3   5   2     1088.80     1163.65     27.78 o 
   5   5   2     1263.40     1377.47     36.60 o 
   7   5   2    18714.01    18452.91    390.58 o 
   9   5   2     4063.64     4012.78    129.57 o 
  11   5   2     1205.95     1164.90     36.42 o 
  13   5   2      688.95      636.33     78.14 o 
 -10   6   2      321.26      409.09     48.62 o 
  -8   6   2     1160.49     1143.37     47.38 o 
  -6   6   2     5916.86     5983.92    258.96 o 
  -4   6   2      833.49      977.34     49.30 o 
  -2   6   2     1527.98     1642.75     42.84 o 
   0   6   2     3906.16     4058.87     60.16 o 
   2   6   2     2883.53     2959.48     45.89 o 
   4   6   2     6687.17     6622.63     99.74 o 
   6   6   2      365.28      398.75     27.31 o 
   8   6   2     1389.16     1429.63     37.72 o 
  10   6   2     4403.13     4215.96    128.47 o 
  -5   7   2       83.28       79.94     33.12 o 
  -3   7   2     4761.70     4649.99     71.86 o 
  -1   7   2      964.79     1055.84     36.59 o 
   1   7   2      270.84      289.59     28.47 o 
   3   7   2      284.86      357.35     29.70 o 
   5   7   2     3210.91     3238.20     53.17 o 
 -17   1   3       13.30       31.38     53.07 o 
 -15   1   3      217.67      227.41     32.79 o 
 -13   1   3     1257.37     1248.58     94.00 o 
 -11   1   3      778.63      741.42     71.65 o 
  -9   1   3    17112.05    16199.83    516.45 o 
  -7   1   3      301.53      335.23     25.93 o 
  -5   1   3    15225.84    15225.37    634.09 o 
  -3   1   3     1675.75     1611.61     34.53 o 
  -1   1   3     8124.07     8020.39    211.69 o 
   1   1   3       16.54       52.27     15.15 o 
   3   1   3      292.51      335.15     16.50 o 
   5   1   3     4211.52     3715.91    142.84 o 
   7   1   3    13647.70    12836.12    425.19 o 
   9   1   3      947.73      838.59     47.30 o 
  11   1   3     7064.65     6991.14    308.86 o 
  13   1   3       54.46       42.39     66.74 o 
  15   1   3        9.26       53.96     49.13 o 
  17   1   3      193.36      250.58     34.77 o 
 -18   2   3     2358.92     2234.35    133.02 o 
 -16   2   3     1288.21     1308.93     97.20 o 
 -14   2   3     7352.23     6411.19    836.75 o 
 -12   2   3      874.86      871.33     51.80 o 
 -10   2   3       19.68       42.88     32.58 o 
  -8   2   3     8373.64     8109.49    104.98 o 
  -6   2   3     1716.27     1713.97     26.66 o 
  -4   2   3    17479.38    17654.85    373.64 o 
  -2   2   3     3091.01     3230.87     45.46 o 
   0   2   3    14760.84    15871.50    347.56 o 
   2   2   3    71256.45    80085.36   1565.86 o 
   4   2   3     1945.92     1882.64     64.83 o 
   6   2   3       15.42       38.58     20.08 o 
   8   2   3     2365.04     2315.25     33.72 o 
  10   2   3     3115.90     2711.29    247.22 o 
  12   2   3     5978.75     4651.49    877.88 o 
  14   2   3      347.49      364.69     68.83 o 
  16   2   3      120.65      111.86     33.10 o 
  18   2   3     3684.86     4361.38    249.82 o 
 -17   3   3     7159.49     6240.58    866.39 o 
 -15   3   3      165.08      160.13     74.51 o 
 -13   3   3     6267.76     5616.59    338.35 o 
 -11   3   3    15122.83    13692.95    402.04 o 
  -9   3   3     3322.02     3068.21     47.64 o 
  -7   3   3        5.37       12.12     36.97 o 
  -5   3   3     5868.77     5933.55     80.63 o 
  -3   3   3     6597.36     6673.20     77.77 o 
  -1   3   3    54838.96    57566.78   1212.24 o 
   1   3   3      149.42      206.07     14.03 o 
   3   3   3     7166.51     7839.48    225.44 o 
   5   3   3    19019.71    19284.01    611.06 o 
   7   3   3     9714.80     9117.91    177.59 o 
   9   3   3     9113.31     8328.15    255.45 o 
  11   3   3      280.77      344.32     34.55 o 
  13   3   3     2203.97     1881.75    256.09 o 
  15   3   3    15255.22    10702.68   2349.48 o 
  17   3   3      655.40      600.83     82.63 o 
 -16   4   3     3469.40     2787.30    336.81 o 
 -14   4   3    18212.54    15959.24    653.20 o 
 -12   4   3     1478.29     1506.48     82.45 o 
 -10   4   3      437.59      540.97     26.80 o 
  -8   4   3    18616.24    18153.73    311.48 o 
  -6   4   3    13579.04    13215.42    132.17 o 
  -4   4   3     7632.26     7989.76    154.61 o 
  -2   4   3    21602.41    23342.25    615.50 o 
   0   4   3     2104.23     2274.85     47.49 o 
   2   4   3    31734.41    32233.81    185.50 o 
   4   4   3    26272.47    27590.67    767.01 o 
   6   4   3     3681.26     3866.67    149.09 o 
   8   4   3    12079.26    11755.25    442.93 o 
  10   4   3     8391.56     7937.21    321.10 o 
  12   4   3    13306.72    11269.80    989.37 o 
  14   4   3       54.75       54.28     40.55 o 
 -13   5   3     2515.69     2336.37    108.47 o 
 -11   5   3    15796.12    14791.92    177.08 o 
  -9   5   3     8873.14     8394.47    176.91 o 
  -7   5   3     2022.55     2184.58     94.51 o 
  -5   5   3    16152.73    17107.32    462.15 o 
  -3   5   3    17643.25    18838.47    621.40 o 
  -1   5   3    22853.08    23976.74    267.44 o 
   1   5   3      418.93      444.58     22.11 o 
   3   5   3      376.48      421.82     21.90 o 
   5   5   3    30194.13    31148.37    738.29 o 
   7   5   3    19572.87    20042.02    474.99 o 
   9   5   3     5413.37     5362.65    176.68 o 
  11   5   3     2576.13     2414.06    159.96 o 
  13   5   3     2694.83     2525.70    271.54 o 
 -10   6   3      350.99      395.78     34.58 o 
  -8   6   3    10077.03    10636.40    320.88 o 
  -6   6   3     8663.88     8961.80    253.08 o 
  -4   6   3    12023.55    12926.25    363.77 o 
  -2   6   3      931.65     1099.07     42.72 o 
   0   6   3    14713.71    14894.20    189.38 o 
   2   6   3    40205.06    40311.41    369.28 o 
   4   6   3     6109.43     6268.61    163.03 o 
   6   6   3        7.49       64.50     28.90 o 
   8   6   3     6387.20     6300.65    183.44 o 
  10   6   3     5569.25     5469.28    172.15 o 
  -5   7   3     5067.27     5421.63    167.79 o 
  -3   7   3     7878.68     8015.67    160.51 o 
  -1   7   3    16914.33    17580.29    188.11 o 
   1   7   3      821.80      873.80     34.45 o 
   3   7   3     2374.28     2421.88     47.86 o 
   5   7   3    13643.46    13635.38    171.24 o 
 -18   0   4    17894.12    17810.77    625.81 o 
 -16   0   4    22184.30    22955.82    324.60 o 
 -14   0   4    12467.81    13948.33    441.19 o 
 -12   0   4    28753.88    29060.99    706.48 o 
 -10   0   4    23808.37    25016.47    298.15 o 
  -8   0   4   108768.39   102634.17   3267.93 o 
  -6   0   4      353.29      675.47    121.53 o 
  -4   0   4     2626.14     3247.91    121.63 o 
  -2   0   4   161838.63   169899.31   3878.01 o 
   0   0   4   112019.41   106171.76    530.23 o 
   2   0   4   108156.53   120689.16    827.47 o 
   4   0   4    12372.42    11229.45    339.48 o 
   6   0   4     2958.99     2879.71     60.05 o 
   8   0   4    65230.76    67076.87    866.48 o 
  10   0   4    10017.44    11591.50    204.49 o 
  12   0   4    15564.55    19163.92    529.59 o 
  14   0   4    26603.91    32137.31   1042.34 o 
  16   0   4    22334.03    26713.14    457.59 o 
  18   0   4    20719.32    23918.53    741.55 o 
 -17   1   4     4764.71     4941.04    229.34 o 
 -15   1   4    29372.89    30120.78    746.02 o 
 -13   1   4    20418.58    20419.72   1192.00 o 
 -11   1   4    37879.59    35061.76   1996.48 o 
  -9   1   4    30622.70    30817.70   1112.51 o 
  -7   1   4      279.33      409.36     49.50 o 
  -5   1   4   227323.47   217115.38   6320.80 o 
  -3   1   4    38344.01    37244.04    249.35 o 
  -1   1   4    78083.46    75421.73   2869.88 o 
   1   1   4    80656.77    82060.48   2306.14 o 
   3   1   4    36552.07    34640.16    784.82 o 
   5   1   4   118888.33   116893.18   2191.55 o 
   7   1   4     9974.08     9275.42    693.77 o 
   9   1   4     8589.42     8349.13    380.42 o 
  11   1   4    60449.47    62461.83   1119.91 o 
  13   1   4    27718.94    31348.81    401.47 o 
  15   1   4    23393.40    27020.46    645.88 o 
  17   1   4     6255.65     7585.35    123.95 o 
 -18   2   4    15619.27    16020.54    902.08 o 
 -16   2   4     8002.82     7684.69    649.78 o 
 -14   2   4     8377.31     7514.16    779.21 o 
 -12   2   4    19436.58    17692.11   1200.62 o 
 -10   2   4    14754.11    13407.70    200.60 o 
  -8   2   4    42801.38    40427.67    580.98 o 
  -6   2   4       21.37       59.51     27.79 o 
  -4   2   4    20723.59    20953.77    191.51 o 
  -2   2   4    91069.63    90910.21   1413.58 o 
   0   2   4   144649.63   153401.48   3584.93 o 
   2   2   4    85239.15    91035.09   1892.52 o 
   4   2   4    21761.79    21891.18    743.64 o 
   6   2   4     3630.60     3381.58     61.00 o 
   8   2   4    60444.27    55468.92   2115.17 o 
  10   2   4     5688.84     4764.45    365.45 o 
  12   2   4     7683.06     5997.56    981.83 o 
  14   2   4    19722.76    17820.17   2072.36 o 
  16   2   4    14878.95    15469.93   1113.07 o 
  18   2   4    14585.61    15650.19    703.76 o 
 -17   3   4      889.23     1026.95     77.31 o 
 -15   3   4    12004.82    10738.34   1002.01 o 
 -13   3   4     9708.13     8851.91    387.95 o 
 -11   3   4    18362.30    16568.56    428.28 o 
  -9   3   4    11821.69    11403.41    192.07 o 
  -7   3   4     1206.85     1196.96     27.51 o 
  -5   3   4    38126.06    36132.35   1020.07 o 
  -3   3   4    28332.43    28587.85    328.02 o 
  -1   3   4    48400.34    50328.04   1212.37 o 
   1   3   4    43441.59    46192.88   1303.25 o 
   3   3   4    23282.54    24375.05    674.16 o 
   5   3   4    44533.98    44766.45   1294.88 o 
   7   3   4       12.27       10.42     23.26 o 
   9   3   4       76.43      164.47     19.80 o 
  11   3   4    30802.26    26230.51   1311.54 o 
  13   3   4     9422.10     7581.20    934.70 o 
  15   3   4    10885.62     7125.50   2030.04 o 
  17   3   4     2765.58     2428.54    359.55 o 
 -14   4   4     5273.46     4716.82    131.74 o 
 -12   4   4     9715.96     8880.70    134.69 o 
 -10   4   4     5564.20     4971.99     73.40 o 
  -8   4   4    16224.21    15234.14    174.92 o 
  -6   4   4        6.80      274.95    133.50 o 
  -4   4   4     3158.76     3282.84     96.14 o 
  -2   4   4    37924.57    39975.86   1271.35 o 
   0   4   4    14797.18    15610.83    423.26 o 
   2   4   4    17612.46    17585.55    138.63 o 
   4   4   4     7687.03     7966.66    216.08 o 
   6   4   4      105.19      111.48     31.40 o 
   8   4   4    16942.80    16045.22    678.91 o 
  10   4   4     3156.50     3030.13    195.53 o 
  12   4   4     5141.39     4451.61    337.80 o 
  14   4   4     7886.35     5919.99    755.56 o 
 -13   5   4     4520.91     3857.29     87.99 o 
 -11   5   4     1997.91     1925.50     90.10 o 
  -9   5   4     1107.75     1142.67     33.55 o 
  -7   5   4      868.20      900.23     47.01 o 
  -5   5   4     7336.34     7710.65    267.98 o 
  -3   5   4     3752.60     3945.94     95.79 o 
  -1   5   4     3310.22     3567.47    258.13 o 
   1   5   4    10019.27    10160.18    164.74 o 
   3   5   4     5144.62     5144.89     76.83 o 
   5   5   4     2203.14     2447.60     68.29 o 
   7   5   4       45.97      127.93     22.01 o 
   9   5   4     1362.07     1421.79     69.47 o 
  11   5   4     2242.25     2089.21     79.68 o 
  13   5   4     4878.64     4501.24    496.70 o 
 -10   6   4      457.28      472.98     56.15 o 
  -8   6   4      573.29      641.82     32.14 o 
  -6   6   4       50.86       81.40     27.55 o 
  -4   6   4     1053.44     1086.00     33.91 o 
  -2   6   4     2486.42     2465.96     52.36 o 
   0   6   4      782.62      828.59     28.94 o 
   2   6   4     5112.21     5158.28     81.10 o 
   4   6   4     3554.58     3431.08     49.14 o 
   6   6   4      495.28      508.08     28.36 o 
   8   6   4      184.09      235.14     32.12 o 
  10   6   4      156.55      176.23     37.42 o 
  -5   7   4      239.37      342.95     33.17 o 
  -3   7   4       80.19       92.96     31.24 o 
  -1   7   4     1009.82     1020.68     35.79 o 
   1   7   4      648.49      646.45     32.21 o 
   3   7   4      556.53      511.02     32.55 o 
 -17   1   5      678.50      642.71     36.69 o 
 -15   1   5     2785.14     2840.79     51.34 o 
 -13   1   5      284.09      290.32     29.76 o 
 -11   1   5     3227.91     2996.76    122.63 o 
  -9   1   5     2545.99     2593.83    100.11 o 
  -7   1   5     1145.76     1277.65     28.77 o 
  -5   1   5      432.70      399.78     22.44 o 
  -3   1   5    25429.69    25272.80   1125.66 o 
  -1   1   5      313.95      348.33     31.14 o 
   1   1   5    12399.40    12348.14    126.09 o 
   3   1   5     1097.60     1071.06     31.99 o 
   5   1   5      831.82      755.08     35.97 o 
   7   1   5      444.27      463.26     26.71 o 
   9   1   5     5390.55     5456.47     78.52 o 
  11   1   5     1925.72     2112.76    163.36 o 
  13   1   5     1531.90     1728.47     43.05 o 
  15   1   5       21.14       31.88     52.98 o 
  17   1   5     1931.55     2350.23     56.17 o 
 -18   2   5     2457.36     2587.17    142.55 o 
 -16   2   5      619.03      650.55     78.20 o 
 -14   2   5       51.66       39.11     53.40 o 
 -12   2   5    15064.69    14088.88    760.55 o 
 -10   2   5     1619.02     1628.64     36.46 o 
  -8   2   5     5285.77     4799.06    150.96 o 
  -6   2   5     1095.30     1068.29     24.93 o 
  -4   2   5     2571.27     2347.72     59.15 o 
  -2   2   5    35222.18    35382.22    759.87 o 
   0   2   5     3444.43     3977.80    104.49 o 
   2   2   5     9216.20    10175.90    196.57 o 
   4   2   5    12453.10    12426.51    404.82 o 
   6   2   5     8473.33     7983.36    113.08 o 
   8   2   5    17928.87    16493.86    320.49 o 
  10   2   5     1250.68     1108.56     84.54 o 
  12   2   5     1091.31      937.93    130.91 o 
  14   2   5     8777.41     7571.73    723.12 o 
  16   2   5      528.42      545.27     51.04 o 
 -17   3   5     1880.72     1772.30    205.81 o 
 -15   3   5     5399.10     4877.92    528.77 o 
 -13   3   5     1630.46     1450.80     55.99 o 
 -11   3   5     1739.24     1595.90     57.85 o 
  -9   3   5     8666.72     8630.14    181.64 o 
  -7   3   5    41180.07    38879.79    703.00 o 
  -5   3   5    15721.28    15823.65    305.22 o 
  -3   3   5       53.29       72.58     15.19 o 
  -1   3   5     4705.25     5030.74    192.23 o 
   1   3   5    17039.48    17734.64    245.87 o 
   3   3   5     4775.76     5083.41     99.51 o 
   5   3   5     3004.08     3167.26    126.78 o 
   7   3   5     4296.69     4351.06    138.16 o 
   9   3   5    18626.43    16659.84    495.89 o 
  11   3   5    10233.00     9000.11    362.25 o 
  13   3   5     1994.82     1631.65    156.43 o 
  15   3   5       87.70       64.95     29.84 o 
 -14   4   5      330.66      309.54     34.70 o 
 -12   4   5    22883.36    20655.59    212.05 o 
 -10   4   5     6699.54     6287.67     93.59 o 
  -8   4   5    12722.78    12130.56    189.37 o 
  -6   4   5     4354.84     4201.02     62.19 o 
  -4   4   5     9618.99     9548.15    228.27 o 
  -2   4   5    41798.30    43102.06    925.05 o 
   0   4   5     2738.03     2880.09     55.89 o 
   2   4   5      418.33      450.92     33.96 o 
   4   4   5    48374.64    48844.93    911.86 o 
   6   4   5     5312.27     5369.34    105.86 o 
   8   4   5     9366.19     9416.43    453.06 o 
  10   4   5       21.85       20.79     46.36 o 
  12   4   5     1164.93      986.83     52.38 o 
  14   4   5    15892.32    13528.57   1465.00 o 
 -13   5   5     1034.32      942.74     41.17 o 
 -11   5   5       16.20       -1.95     33.35 o 
  -9   5   5    10233.87    10062.44    159.44 o 
  -7   5   5    16393.35    16170.73    573.68 o 
  -5   5   5    19137.89    19887.05    381.90 o 
  -3   5   5      995.67     1054.31     29.03 o 
  -1   5   5     1782.52     1858.70     42.88 o 
   1   5   5    33152.73    32929.81    546.26 o 
   3   5   5     8648.83     8542.98    113.49 o 
   5   5   5     1898.41     1982.38     57.70 o 
   7   5   5     4635.20     4813.85    205.39 o 
   9   5   5    10768.19    10796.17    276.24 o 
  11   5   5    20593.76    19318.94   1040.60 o 
  13   5   5     2429.06     2302.22    199.26 o 
 -10   6   5     6509.03     6672.06    232.21 o 
  -8   6   5     5961.27     6042.03    168.48 o 
  -6   6   5     2256.71     2437.77    124.85 o 
  -4   6   5     9893.92    10424.73    254.55 o 
  -2   6   5    19519.31    20619.84    259.95 o 
   0   6   5     1830.22     1988.62     42.88 o 
   2   6   5      509.79      540.22     27.20 o 
   4   6   5    10370.44    10568.85    260.72 o 
   6   6   5    14550.24    14199.02    163.66 o 
   8   6   5    15199.71    15185.66    514.70 o 
  10   6   5       83.23      180.51     46.18 o 
  -3   7   5      119.83      138.46     55.51 o 
  -1   7   5     1855.28     1965.72     58.58 o 
   1   7   5    13097.76    13222.06    191.61 o 
   3   7   5     5465.31     5578.34     82.97 o 
 -18   0   6        0.98      136.71     68.41 o 
 -16   0   6     8344.70     8616.83    182.35 o 
 -14   0   6    27368.22    27029.45    336.73 o 
 -12   0   6    14710.55    15215.83    250.76 o 
 -10   0   6    38429.20    40336.79    877.29 o 
  -8   0   6     7622.33     7528.48    285.41 o 
  -6   0   6    42357.82    44368.81   2062.71 o 
  -4   0   6    72299.10    78983.58   1519.83 o 
  -2   0   6    34987.31    36145.65   1404.40 o 
   0   0   6     1915.81     2355.32    559.05 o 
   2   0   6   256613.97   268513.56    594.56 o 
   4   0   6    66852.56    64551.27    297.65 o 
   6   0   6    57365.85    55839.83    339.65 o 
   8   0   6      563.72      534.39     33.71 o 
  10   0   6    15387.20    18001.68    256.69 o 
  12   0   6    30205.90    37171.41    407.70 o 
  14   0   6     5339.77     6679.29    139.02 o 
  16   0   6     2923.52     3418.39     87.63 o 
  18   0   6     5001.43     5890.12    120.38 o 
 -17   1   6    12443.06    12573.07    520.19 o 
 -15   1   6     3484.38     3596.04    108.30 o 
 -13   1   6       84.18      142.15     41.76 o 
 -11   1   6    10912.78    10845.58    924.73 o 
  -9   1   6    61298.22    61150.06   1921.58 o 
  -7   1   6    54901.94    53239.13    911.35 o 
  -5   1   6      286.75      453.33     62.72 o 
  -3   1   6    77828.30    73373.43   2044.94 o 
  -1   1   6    46100.30    43322.26   2232.94 o 
   1   1   6    53253.57    52735.60    693.96 o 
   3   1   6    14582.54    15066.46    569.97 o 
   5   1   6    14581.40    13300.64    504.88 o 
   7   1   6    81954.64    80813.27    536.20 o 
   9   1   6    56663.34    57543.76   2089.87 o 
  11   1   6     5973.54     6653.00    370.03 o 
  13   1   6     5311.86     6436.89    233.81 o 
  15   1   6     5718.90     6619.93    101.59 o 
  17   1   6    10244.04    12124.83    196.09 o 
 -16   2   6     6142.95     5793.82    560.59 o 
 -14   2   6    18359.61    16535.17   1208.30 o 
 -12   2   6    13012.42    12235.09    541.00 o 
 -10   2   6    24925.36    23522.34    495.67 o 
  -8   2   6     7335.82     6820.35    238.20 o 
  -6   2   6    61490.25    57263.28   1325.48 o 
  -4   2   6    54512.45    51686.65   1597.40 o 
  -2   2   6     4987.00     5316.79     69.68 o 
   0   2   6     2596.98     2495.22     71.86 o 
   2   2   6    12333.57    12230.84    380.66 o 
   4   2   6    41705.20    42678.39   1230.71 o 
   6   2   6   119047.00   117452.98   4222.97 o 
   8   2   6      194.08      211.30     21.35 o 
  10   2   6    23902.40    20660.59   2110.74 o 
  12   2   6    24275.85    19836.28   2940.05 o 
  14   2   6     3389.71     3260.90    336.87 o 
  16   2   6     1800.13     1807.12     98.04 o 
 -15   3   6     1677.63     1481.71    118.04 o 
 -13   3   6        5.85      -19.85     44.06 o 
 -11   3   6    14704.32    13160.38    256.31 o 
  -9   3   6    14024.42    13564.35    457.04 o 
  -7   3   6    25473.09    23801.35    444.74 o 
  -5   3   6      101.28      130.66     18.91 o 
  -3   3   6    19147.41    19159.89    355.44 o 
  -1   3   6    33821.11    34714.88    715.38 o 
   1   3   6     5390.01     5251.47    117.71 o 
   3   3   6    16673.60    16814.13    173.56 o 
   5   3   6     6442.42     6263.12    175.78 o 
   7   3   6    29381.89    28438.17    855.42 o 
   9   3   6    30527.48    28511.73   1433.41 o 
  11   3   6     1245.92     1196.44     50.14 o 
  13   3   6       32.41      -25.39     51.17 o 
  15   3   6     8274.52     5654.75   1002.67 o 
 -14   4   6     6590.09     5714.95    156.96 o 
 -12   4   6     3727.75     3430.71    109.52 o 
 -10   4   6     4644.77     4348.02    136.98 o 
  -8   4   6     2117.69     1984.72     37.40 o 
  -6   4   6     8022.54     7939.78    110.23 o 
  -4   4   6    27531.68    27848.32    600.05 o 
  -2   4   6      551.95      567.97     22.08 o 
   0   4   6      242.78      300.70     20.16 o 
   2   4   6    15112.36    15370.67    137.08 o 
   4   4   6    16041.02    16045.33    289.76 o 
   6   4   6    15044.16    15345.58    579.21 o 
   8   4   6     1327.09     1278.04     56.36 o 
  10   4   6     2975.97     2819.25    198.54 o 
  12   4   6     8063.47     7062.25    666.19 o 
  14   4   6     1343.07     1238.93    148.86 o 
 -13   5   6     1291.80     1165.33     56.57 o 
 -11   5   6      902.70      904.84     55.17 o 
  -9   5   6     3808.02     3511.26    113.13 o 
  -7   5   6    19278.68    18479.15    421.49 o 
  -5   5   6     5197.14     5285.38     78.20 o 
  -3   5   6     1186.38     1179.30     31.60 o 
  -1   5   6    11249.58    11949.03    318.61 o 
   1   5   6       19.68       39.47     26.25 o 
   3   5   6     6996.85     6930.84    215.39 o 
   5   5   6     2636.49     2718.80     79.86 o 
   7   5   6     3752.49     3824.01     95.89 o 
   9   5   6    15057.41    14834.85    278.00 o 
  11   5   6     2103.60     2011.57    117.88 o 
 -10   6   6     3097.19     3250.99    112.57 o 
  -8   6   6     1037.14     1152.15     42.05 o 
  -6   6   6     1842.57     1909.93     53.26 o 
  -4   6   6     5088.76     5021.62    102.82 o 
  -2   6   6     2101.33     2174.44    100.47 o 
   0   6   6      475.75      491.31     48.46 o 
   2   6   6      595.14      604.96     28.38 o 
   4   6   6      178.54      185.53     24.80 o 
   6   6   6     4764.49     4477.68     97.18 o 
   8   6   6      404.28      374.73     31.34 o 
  -1   7   6     1365.35     1440.13     41.00 o 
   1   7   6     1500.27     1634.35     43.34 o 
 -17   1   7      781.02      733.35     38.82 o 
 -15   1   7      121.23      109.23     30.25 o 
 -13   1   7     1989.55     1939.89    101.50 o 
 -11   1   7     1217.54     1145.26     35.48 o 
  -9   1   7     2568.90     2639.57     69.42 o 
  -7   1   7      342.67      398.99     30.17 o 
  -5   1   7     8554.79     8960.27    197.18 o 
  -3   1   7     5709.67     5472.20    106.68 o 
  -1   1   7        7.85       28.64     15.98 o 
   1   1   7      100.94       85.97     14.41 o 
   3   1   7      209.40      228.39     49.91 o 
   5   1   7     1004.08     1044.82     37.17 o 
   7   1   7      633.31      632.47     39.39 o 
   9   1   7       68.13      140.51     52.62 o 
  11   1   7      465.07      513.30     33.21 o 
  13   1   7      934.70     1204.23     53.34 o 
  15   1   7     2550.49     2964.49    113.63 o 
  17   1   7      308.80      443.01     57.22 o 
 -16   2   7     3765.43     3621.02    279.80 o 
 -14   2   7     3595.99     3430.35    279.30 o 
 -12   2   7     1900.40     1778.14     52.84 o 
 -10   2   7     5778.89     5469.58    103.75 o 
  -8   2   7     1480.51     1457.75     38.78 o 
  -6   2   7    18865.51    17073.29    771.14 o 
  -4   2   7       23.39       94.16     26.94 o 
  -2   2   7     3276.66     3244.31    105.19 o 
   0   2   7     8061.24     7980.27    158.96 o 
   2   2   7     6334.55     6479.63    209.28 o 
   4   2   7    22647.50    23437.73    479.29 o 
   6   2   7     4451.01     4233.36    175.76 o 
   8   2   7       89.66       20.48     28.99 o 
  10   2   7     5441.86     4116.71    565.16 o 
  12   2   7     1665.76     1425.77    198.14 o 
  14   2   7      418.72      360.24     32.19 o 
  16   2   7     3104.35     3442.07     76.24 o 
 -15   3   7       16.58      -57.70     57.70 o 
 -13   3   7     5223.09     4841.52    166.31 o 
 -11   3   7     3163.21     3021.82     50.18 o 
  -9   3   7     8585.08     8089.41    374.76 o 
  -7   3   7      827.60      791.49     27.46 o 
  -5   3   7     4318.17     4203.14    106.35 o 
  -3   3   7    22467.80    21707.67    410.97 o 
  -1   3   7    23697.36    23892.72    904.09 o 
   1   3   7     3256.41     3502.30     92.92 o 
   3   3   7     6991.07     6905.13    136.75 o 
   5   3   7     9195.62     9376.10    239.15 o 
   7   3   7    20415.25    19227.98    674.14 o 
   9   3   7      232.10      238.17     26.57 o 
  11   3   7     2329.79     2039.45    133.68 o 
  13   3   7     6493.38     5033.59    745.32 o 
  15   3   7     3994.33     3461.50    579.12 o 
 -14   4   7     2494.26     2340.55     54.66 o 
 -12   4   7     4082.00     3696.03    104.84 o 
 -10   4   7     5297.28     4830.31    235.25 o 
  -8   4   7     4502.96     4432.76    155.34 o 
  -6   4   7    21312.22    20972.81    291.87 o 
  -4   4   7     2745.90     2813.93     67.58 o 
  -2   4   7       26.45       71.53     29.74 o 
   0   4   7    33605.75    34400.34    819.45 o 
   2   4   7    19627.54    19656.18    171.00 o 
   4   4   7    19751.62    19668.82    431.47 o 
   6   4   7     1304.90     1309.71     59.35 o 
   8   4   7     2671.81     2553.34    114.08 o 
  10   4   7    21185.88    19993.07    850.00 o 
  12   4   7     1379.09     1193.09     90.64 o 
  14   4   7       67.66       71.42     83.51 o 
 -11   5   7     9003.80     8571.46    126.14 o 
  -9   5   7    11103.32    10381.43    341.77 o 
  -7   5   7     2445.46     2498.82     43.77 o 
  -5   5   7     6168.01     6185.20    174.71 o 
  -3   5   7    21457.53    22092.92    798.44 o 
  -1   5   7    16575.95    17745.28    547.93 o 
   1   5   7     2971.13     3173.60     85.21 o 
   3   5   7     8605.02     8595.74    160.79 o 
   5   5   7     9610.77     9240.43    124.89 o 
   7   5   7    17723.55    16924.82    417.20 o 
   9   5   7      452.23      517.39     56.49 o 
  11   5   7      928.91      933.90     65.65 o 
  -8   6   7     8726.73     8984.42    322.38 o 
  -6   6   7    15560.27    15856.91    494.00 o 
  -4   6   7      434.81      426.12     29.85 o 
  -2   6   7      768.67      885.88     37.79 o 
   0   6   7    14424.77    14980.79    290.67 o 
   2   6   7    12750.58    12979.57    155.31 o 
   4   6   7    10728.70    10581.30    194.06 o 
   6   6   7      608.47      623.96     29.09 o 
   8   6   7     2716.65     2489.83     86.96 o 
 -18   0   8     3721.80     3669.51    157.83 o 
 -16   0   8    23724.76    24453.97    486.51 o 
 -14   0   8     1436.78     1482.27    236.89 o 
 -12   0   8     1534.06     1460.01     53.64 o 
 -10   0   8    84791.40    79496.88    540.51 o 
  -8   0   8    11965.42    11206.59    280.46 o 
  -6   0   8    22080.73    22682.14    249.29 o 
  -4   0   8    15329.17    16113.38    189.95 o 
  -2   0   8     9899.62     9383.19    404.35 o 
   0   0   8   182639.77   175414.58    547.52 o 
   2   0   8      100.94       91.80     16.52 o 
   4   0   8    11019.26    11779.79    145.21 o 
   6   0   8    62589.45    62170.17    351.71 o 
   8   0   8    41682.57    40164.74    791.05 o 
  10   0   8    40225.19    43189.91    919.28 o 
  12   0   8     3218.05     3474.83     88.28 o 
  14   0   8     3259.72     4074.33    158.46 o 
  16   0   8    40618.81    51568.91    592.83 o 
 -17   1   8     2360.79     2292.34     53.32 o 
 -15   1   8     3812.32     3887.52    126.22 o 
 -13   1   8    59167.63    57934.58   2580.04 o 
 -11   1   8      704.79     1026.07    129.41 o 
  -9   1   8     1233.81     1233.51     34.64 o 
  -7   1   8    40479.74    40792.46    621.83 o 
  -5   1   8    17250.23    17214.55    162.95 o 
  -3   1   8   142942.61   133932.61   3572.49 o 
  -1   1   8        3.35       43.36     15.98 o 
   1   1   8     2295.92     2270.35     57.93 o 
   3   1   8   138317.86   132577.17   7233.48 o 
   5   1   8     5052.92     5117.32     89.02 o 
   7   1   8     6921.86     7195.23    553.24 o 
   9   1   8    17103.46    17650.61   1491.55 o 
  11   1   8    11289.83    12316.19   1179.91 o 
  13   1   8    60934.93    70417.94   5765.13 o 
  15   1   8     1365.82     1881.74     51.02 o 
  17   1   8       12.88      132.30     93.38 o 
 -16   2   8    27956.82    26821.90   1045.84 o 
 -14   2   8      122.62      165.34     59.83 o 
 -12   2   8     4818.26     5007.41     91.37 o 
 -10   2   8    57446.43    56218.71    706.03 o 
  -8   2   8     5704.04     5092.39    159.67 o 
  -6   2   8    19256.03    17866.25   1063.34 o 
  -4   2   8     5863.44     5388.20    215.04 o 
  -2   2   8    11805.35    11329.49    239.09 o 
   0   2   8   181398.42   181139.42   3310.42 o 
   2   2   8      536.27      592.44     22.95 o 
   4   2   8     6210.26     6394.06    120.56 o 
   6   2   8    45618.42    43057.98   1257.29 o 
   8   2   8     1458.42     1459.32     41.28 o 
  10   2   8    28486.08    22584.16   2967.89 o 
  12   2   8      166.84      259.95     81.28 o 
  14   2   8     2370.68     2327.25     62.42 o 
  16   2   8    31764.74    35299.73    321.55 o 
 -15   3   8     2270.13     2148.68    161.98 o 
 -13   3   8    26563.40    24666.23    427.27 o 
 -11   3   8      612.45      618.41     43.71 o 
  -9   3   8      858.10      842.59     65.30 o 
  -7   3   8    31310.69    29507.13    783.48 o 
  -5   3   8    17766.30    16813.56    611.42 o 
  -3   3   8    40776.34    40321.13    362.62 o 
  -1   3   8      831.66     1081.94    118.92 o 
   1   3   8     1584.78     1578.89     49.03 o 
   3   3   8    66307.41    65723.28    583.80 o 
   5   3   8      970.51     1048.45     41.78 o 
   7   3   8     2895.02     2844.68     60.56 o 
   9   3   8     5083.97     4884.19    291.85 o 
  11   3   8     4579.22     4069.93    324.97 o 
  13   3   8    30655.42    24869.48   2886.19 o 
  15   3   8      302.10      290.37     59.16 o 
 -14   4   8       43.26      -58.46     58.46 o 
 -12   4   8     1306.43     1179.63     47.02 o 
 -10   4   8    16981.46    15902.03    578.94 o 
  -8   4   8     1836.90     1712.22     64.49 o 
  -6   4   8     4841.58     4716.01     94.44 o 
  -4   4   8     4129.20     4267.02    141.51 o 
  -2   4   8     2868.31     2888.03    140.59 o 
   0   4   8    28927.02    29872.96    709.59 o 
   2   4   8     2048.69     2076.66     38.67 o 
   4   4   8       10.89        5.40     25.90 o 
   6   4   8    17090.46    16439.64    364.44 o 
   8   4   8     2652.24     2542.06    106.90 o 
  10   4   8    11407.88    10431.39    490.05 o 
  12   4   8      108.61       99.97     26.28 o 
  14   4   8     1393.17     1185.55    157.18 o 
 -11   5   8      163.77      167.94     35.81 o 
  -9   5   8      693.19      691.75     33.91 o 
  -7   5   8     2819.74     2722.53    122.45 o 
  -5   5   8      362.26      409.73     27.34 o 
  -3   5   8    13122.89    13560.06    355.92 o 
  -1   5   8     1374.75     1397.41     83.21 o 
   1   5   8     2356.60     2427.79     53.51 o 
   3   5   8    16720.18    16533.81    203.05 o 
   5   5   8      161.05      140.26     22.87 o 
   7   5   8     1073.38      989.30     31.71 o 
   9   5   8     1225.73     1173.44     60.94 o 
  11   5   8      357.49      388.25     30.21 o 
  -8   6   8      631.87      733.28     37.36 o 
  -6   6   8      448.31      480.94     33.46 o 
  -4   6   8      130.94      152.07     30.83 o 
  -2   6   8      846.80      863.81     52.10 o 
   0   6   8     5984.33     6223.05     92.83 o 
   2   6   8       10.85       82.35     55.92 o 
   4   6   8      262.01      227.60     26.02 o 
   6   6   8     1232.52     1136.79     36.87 o 
   8   6   8       29.97       31.44     39.58 o 
 -17   1   9     1177.99     1108.85     44.20 o 
 -15   1   9       12.82       90.08     36.45 o 
 -13   1   9      286.61      305.72     92.68 o 
 -11   1   9     1102.68     1018.02     38.01 o 
  -9   1   9       38.51       40.88     27.96 o 
  -7   1   9    19286.26    19816.10    261.88 o 
  -5   1   9      246.81      261.73     35.77 o 
  -3   1   9        1.39       30.88     30.73 o 
  -1   1   9     2974.51     2938.34     44.28 o 
   1   1   9     1670.62     1744.11     69.44 o 
   3   1   9     3289.67     3207.03    131.79 o 
   5   1   9      147.58      176.92     18.91 o 
   7   1   9       33.06       41.39     20.47 o 
   9   1   9     7431.04     8098.99    700.24 o 
  11   1   9      388.68      522.06     50.91 o 
  13   1   9       10.60      -58.82     58.82 o 
  15   1   9      162.53      211.82     35.08 o 
 -16   2   9       38.88       90.66     34.07 o 
 -14   2   9     1372.16     1349.55     56.00 o 
 -12   2   9     3602.75     3682.85    100.86 o 
 -10   2   9     5646.56     5543.61     98.94 o 
  -8   2   9     1428.29     1426.59     45.26 o 
  -6   2   9        2.65       30.87     21.70 o 
  -4   2   9     8870.73     7970.02    693.31 o 
  -2   2   9     6954.95     6773.16    380.61 o 
   0   2   9     4663.35     4486.58    141.95 o 
   2   2   9     3056.04     3181.42    128.75 o 
   4   2   9    15819.83    15196.89    478.64 o 
   6   2   9     6128.28     5830.32    236.42 o 
   8   2   9     1050.33      984.23     52.41 o 
  10   2   9     1046.55      926.76    155.09 o 
  12   2   9     3538.44     3340.19    109.96 o 
  14   2   9     1906.24     1866.90     63.43 o 
  16   2   9      990.52     1258.63     58.58 o 
 -15   3   9     4487.18     4442.10    356.80 o 
 -13   3   9     4500.03     4202.55     61.95 o 
 -11   3   9     3217.11     3165.14    141.94 o 
  -9   3   9     2666.12     2400.80    129.79 o 
  -7   3   9    18168.43    16730.34    782.54 o 
  -5   3   9      229.61      243.65     23.28 o 
  -3   3   9     7523.12     7588.92    101.01 o 
  -1   3   9    11149.81    11388.57    370.50 o 
   1   3   9    12048.75    12176.72    295.64 o 
   3   3   9    13698.20    13939.02    416.46 o 
   5   3   9      457.28      485.44     21.40 o 
   7   3   9      207.15      272.49     44.88 o 
   9   3   9    16072.29    14830.82    929.18 o 
  11   3   9     4061.21     3450.26    323.14 o 
  13   3   9     6254.05     4956.97    627.47 o 
  15   3   9     1266.20     1046.06    121.26 o 
 -14   4   9     3602.38     3336.50     98.68 o 
 -12   4   9    10515.37     9443.99    353.57 o 
 -10   4   9    12228.69    11369.55    577.06 o 
  -8   4   9      283.10      296.63     39.99 o 
  -6   4   9      100.73      155.11     23.92 o 
  -4   4   9    23371.95    23665.30    611.09 o 
  -2   4   9     5929.11     6030.27    168.18 o 
   0   4   9     1323.60     1416.56     58.13 o 
   2   4   9      479.71      585.51     40.59 o 
   4   4   9     5660.51     5742.24    127.91 o 
   6   4   9    30290.64    30167.51    573.57 o 
   8   4   9     5647.38     5471.40    263.67 o 
  10   4   9      507.51      493.95     28.09 o 
  12   4   9     7041.30     6512.71    575.28 o 
 -11   5   9      690.16      744.67     46.67 o 
  -9   5   9     2757.89     2617.02     49.24 o 
  -7   5   9    23064.56    23069.68   1107.43 o 
  -5   5   9     5571.16     5843.31    154.30 o 
  -3   5   9     1157.86     1263.48     47.35 o 
  -1   5   9    16528.33    17040.57    468.32 o 
   1   5   9     8264.19     8541.43    137.03 o 
   3   5   9    12506.96    12681.60    147.97 o 
   5   5   9      513.89      627.67     28.54 o 
   7   5   9     1595.73     1583.42     53.44 o 
   9   5   9    21194.63    20230.35    370.76 o 
  11   5   9     4840.29     4528.86    316.93 o 
  -6   6   9       13.20       84.09     41.69 o 
  -4   6   9    14685.57    15547.48    360.93 o 
  -2   6   9    10826.53    11728.08    410.71 o 
   0   6   9     6815.14     6783.76    208.66 o 
   2   6   9     5040.84     5280.44     78.45 o 
   4   6   9     9886.24     9941.04    142.98 o 
   6   6   9    14576.19    14119.83    208.35 o 
 -16   0  10     6773.46     6631.50    146.09 o 
 -14   0  10    24717.57    23150.27    440.93 o 
 -12   0  10    12936.86    13650.59    252.84 o 
 -10   0  10     7797.68     7650.77    260.67 o 
  -8   0  10     9792.56     9770.19    193.87 o 
  -6   0  10    61328.97    63680.78   1197.25 o 
  -4   0  10    46108.84    48666.97   1075.48 o 
  -2   0  10       99.76      467.41    177.60 o 
   0   0  10    11017.92    10999.21    253.85 o 
   2   0  10    31163.65    30069.28    233.01 o 
   4   0  10    45550.62    42871.18    286.00 o 
   6   0  10    46107.57    44557.07   2416.59 o 
   8   0  10      597.94      663.67     39.64 o 
  10   0  10    17845.50    18416.46    523.36 o 
  12   0  10    17110.61    17640.69    736.23 o 
  14   0  10     7356.72     8387.10    243.75 o 
  16   0  10       94.54       58.01    119.09 o 
 -17   1  10     7624.55     7509.41    174.12 o 
 -15   1  10     4331.76     4214.53     67.12 o 
 -13   1  10      957.10     1016.33     38.18 o 
 -11   1  10     8491.71     8307.59    122.17 o 
  -9   1  10    37639.69    38673.46    729.74 o 
  -7   1  10    18779.24    19314.85    348.55 o 
  -5   1  10        2.21      154.22     76.28 o 
  -3   1  10    91019.34    90529.68   1290.49 o 
  -1   1  10    25427.42    25238.26    371.83 o 
   1   1  10    29204.14    28523.52    212.74 o 
   3   1  10     5828.32     5544.51    152.76 o 
   5   1  10     4089.40     4046.50    191.17 o 
   7   1  10    58564.27    57821.49   1009.89 o 
   9   1  10    20196.98    20072.32   1120.89 o 
  11   1  10     3604.68     3842.76    323.95 o 
  13   1  10     8216.40     9516.81    650.68 o 
  15   1  10     6511.54     7995.73    469.94 o 
 -16   2  10     8202.57     7850.50    235.33 o 
 -14   2  10     6315.00     6032.52    157.96 o 
 -12   2  10     8127.93     8951.40    251.86 o 
 -10   2  10     7991.78     8048.59    182.98 o 
  -8   2  10     3312.96     3131.37    206.20 o 
  -6   2  10    43894.47    41493.19   4092.99 o 
  -4   2  10    24513.58    22828.64   2064.10 o 
  -2   2  10     5066.71     4402.24    263.75 o 
   0   2  10     7039.67     6945.22    103.40 o 
   2   2  10    26639.86    27014.53    835.74 o 
   4   2  10    43767.78    43177.74    898.07 o 
   6   2  10    27328.63    25953.74    681.33 o 
   8   2  10      139.96      193.14     47.90 o 
  10   2  10    26931.48    23176.45   2940.08 o 
  12   2  10    10496.75     9733.09    195.80 o 
  14   2  10     2638.64     2779.73     81.47 o 
 -15   3  10      837.07      845.32     51.07 o 
 -13   3  10      470.30      528.86     48.66 o 
 -11   3  10     2125.37     2135.19     75.13 o 
  -9   3  10    23199.19    21201.05   1621.88 o 
  -7   3  10     7042.64     6276.47    416.11 o 
  -5   3  10       52.85      117.65     35.02 o 
  -3   3  10    19672.44    19232.18    482.88 o 
  -1   3  10    17219.56    17649.06    524.44 o 
   1   3  10    24469.25    24221.93    337.27 o 
   3   3  10      628.64      765.51     55.02 o 
   5   3  10     2019.23     1961.53     32.41 o 
   7   3  10    31767.52    30615.52   1448.64 o 
   9   3  10    14076.92    12966.25    545.15 o 
  11   3  10      305.67      376.37     35.79 o 
  13   3  10     5562.41     4448.54    672.65 o 
 -12   4  10     6527.19     5923.38    409.94 o 
 -10   4  10      243.74      297.83     30.91 o 
  -8   4  10      199.39      169.12     78.06 o 
  -6   4  10    24451.94    24047.54    735.20 o 
  -4   4  10     5087.40     4911.09     73.83 o 
  -2   4  10     1487.72     1465.14     48.87 o 
   0   4  10     7635.08     7712.04    226.82 o 
   2   4  10      935.66      961.86     28.61 o 
   4   4  10    16992.60    16727.78    385.95 o 
   6   4  10     3684.95     3810.04     76.27 o 
   8   4  10      751.60      731.27     46.77 o 
  10   4  10    12508.37    11808.46    576.31 o 
  12   4  10     2606.74     2364.54    175.92 o 
 -11   5  10       53.94       45.12     52.53 o 
  -9   5  10     7561.18     6797.25    207.40 o 
  -7   5  10     2589.85     2467.50    146.43 o 
  -5   5  10      202.73      253.35     34.29 o 
  -3   5  10    12156.04    12621.69    359.05 o 
  -1   5  10      581.17      736.68     42.08 o 
   1   5  10      969.75     1034.62     31.03 o 
   3   5  10       32.25       35.05     55.69 o 
   5   5  10      316.18      293.26     26.14 o 
   7   5  10     8486.20     8447.82    170.17 o 
   9   5  10     2032.71     1947.86     43.35 o 
  -6   6  10     7058.58     6794.94    170.54 o 
  -4   6  10       15.76      -15.80     44.46 o 
  -2   6  10      162.98      241.65     91.16 o 
   0   6  10     1960.31     1954.96     43.17 o 
   2   6  10     1971.17     2029.43     60.86 o 
   4   6  10     7175.81     7057.35    108.78 o 
   6   6  10       16.18       29.60     33.45 o 
 -15   1  11      538.89      482.62     36.49 o 
 -13   1  11      857.05      790.12     41.82 o 
 -11   1  11     2024.71     2057.47     50.45 o 
  -9   1  11     1487.39     1393.43     47.15 o 
  -7   1  11      174.72      214.76     26.35 o 
  -5   1  11      506.78      541.61     27.37 o 
  -3   1  11       16.85       55.95     28.42 o 
  -1   1  11    21491.49    21604.22    460.92 o 
   1   1  11       67.83       74.11     22.40 o 
   3   1  11      969.31      945.79     24.76 o 
   5   1  11     2494.85     2442.65     43.47 o 
   7   1  11      482.68      488.99     22.60 o 
   9   1  11      390.59      391.35     24.54 o 
  11   1  11     1303.58     1327.13    117.57 o 
  13   1  11      237.44      315.14     48.89 o 
  15   1  11     2401.68     2875.71    199.08 o 
 -14   2  11     1468.15     1452.49     43.87 o 
 -12   2  11      217.76      123.80     69.39 o 
 -10   2  11     1980.46     1958.06     59.28 o 
  -8   2  11     4609.70     4482.68    218.66 o 
  -6   2  11     3804.24     3526.52    199.67 o 
  -4   2  11     2286.91     2082.59    186.26 o 
  -2   2  11     1819.21     1652.30    119.24 o 
   0   2  11     4167.09     3712.33    113.91 o 
   2   2  11     4943.64     5091.87     73.62 o 
   4   2  11     3980.64     4092.79    106.84 o 
   6   2  11       14.22       24.33     26.20 o 
   8   2  11     4754.15     4104.66    365.54 o 
  10   2  11     6132.85     5330.58    307.24 o 
  12   2  11     1000.93     1008.18     53.82 o 
  14   2  11      221.94      261.67     64.70 o 
 -13   3  11      252.51      294.52     34.53 o 
 -11   3  11     9908.30     9495.54    443.76 o 
  -9   3  11     3971.77     3668.06    239.98 o 
  -7   3  11       45.16      -10.82     35.15 o 
  -5   3  11    26481.64    24425.67   1855.84 o 
  -3   3  11     6263.12     5854.05    205.61 o 
  -1   3  11    13658.45    13372.77    142.74 o 
   1   3  11     1255.62     1243.23     29.91 o 
   3   3  11       28.40       57.30     25.35 o 
   5   3  11    12742.65    12301.71    228.20 o 
   7   3  11     3724.31     3572.51     53.04 o 
   9   3  11     1328.12     1273.63     82.96 o 
  11   3  11     6343.90     5195.53    529.99 o 
  13   3  11     1482.00     1294.46    137.97 o 
 -12   4  11        7.78      -52.35     52.35 o 
 -10   4  11     3054.73     2769.73    295.02 o 
  -8   4  11    11501.40    10372.71    732.34 o 
  -6   4  11    10445.82     9887.99    422.57 o 
  -4   4  11     3254.18     3246.36     49.55 o 
  -2   4  11     4284.28     4218.98    129.15 o 
   0   4  11     8067.61     8101.46    180.35 o 
   2   4  11    23339.20    23408.34    582.68 o 
   4   4  11     2034.83     1894.85     36.47 o 
   6   4  11     2626.27     2643.65     41.99 o 
   8   4  11     4644.06     4292.47    109.23 o 
  10   4  11     3632.55     3527.64    227.76 o 
  12   4  11     5888.55     5128.45    403.95 o 
  -9   5  11      917.12      899.06     39.89 o 
  -7   5  11        0.64      -21.21     43.98 o 
  -5   5  11    11720.68    12233.13    455.73 o 
  -3   5  11     8314.15     8417.69    355.19 o 
  -1   5  11    18072.78    18663.12    497.36 o 
   1   5  11        3.83       27.27     38.05 o 
   3   5  11     2662.52     2618.45     65.28 o 
   5   5  11    17126.43    17170.37    344.89 o 
   7   5  11     2937.85     2852.74     98.00 o 
   9   5  11     1201.60     1148.11     46.05 o 
  -4   6  11     2029.03     2077.53    162.04 o 
  -2   6  11     3323.39     3520.36     57.10 o 
   0   6  11     4494.62     4603.15    139.94 o 
   2   6  11    12306.15    12787.91    167.13 o 
   4   6  11     3404.15     3535.99     69.70 o 
 -16   0  12     3534.43     4027.06    223.41 o 
 -14   0  12     2709.78     2727.22    191.50 o 
 -12   0  12    26202.77    27319.62    699.80 o 
 -10   0  12    11163.95    11060.31    464.10 o 
  -8   0  12    50573.52    53422.55   1308.84 o 
  -6   0  12     1146.78     1219.26     51.72 o 
  -4   0  12     4908.87     5068.59    162.38 o 
  -2   0  12    62412.74    62870.50    810.58 o 
   0   0  12    48324.33    46252.79    404.53 o 
   2   0  12    26420.01    25647.30    240.54 o 
   4   0  12    69609.89    67363.47    394.29 o 
   6   0  12     8456.25     8548.36    224.65 o 
   8   0  12    36351.13    33521.04    308.59 o 
  10   0  12     1563.27     1544.03     49.10 o 
  12   0  12     7367.10     7335.77    157.34 o 
  14   0  12    18982.99    20872.52    326.86 o 
 -15   1  12    17854.64    17898.82    258.49 o 
 -13   1  12    12301.26    12277.65    174.71 o 
 -11   1  12    12834.04    13427.17    265.14 o 
  -9   1  12    12504.04    13561.98    296.33 o 
  -7   1  12     4678.33     5003.40    168.61 o 
  -5   1  12    56426.14    56566.08   1214.89 o 
  -3   1  12     8934.84     9152.11    152.82 o 
  -1   1  12     8710.84     9157.03    463.99 o 
   1   1  12    40040.50    40912.79   1136.82 o 
   3   1  12    34407.45    32953.90    201.64 o 
   5   1  12    27054.48    25928.45    748.08 o 
   7   1  12     4457.94     4553.86    116.84 o 
   9   1  12       92.18       95.66     22.43 o 
  11   1  12    32057.91    32769.09   1475.14 o 
  13   1  12    12123.20    13204.67   1231.75 o 
  15   1  12     5989.14     7064.93    555.07 o 
 -14   2  12     2125.00     2201.27     56.21 o 
 -12   2  12    21741.91    21563.37    320.33 o 
 -10   2  12    11481.81    11209.97    150.89 o 
  -8   2  12    27168.43    27976.28    976.62 o 
  -6   2  12     1451.07     1434.07     82.67 o 
  -4   2  12      597.11      638.35     46.81 o 
  -2   2  12    43965.22    38766.17   4727.72 o 
   0   2  12     9348.12     8380.75    656.90 o 
   2   2  12    14761.16    14350.13    608.91 o 
   4   2  12    12121.41    12746.09    347.26 o 
   6   2  12     5104.03     4767.62     87.98 o 
   8   2  12    45546.43    40191.04   3266.68 o 
  10   2  12     1867.90     1875.54     64.05 o 
  12   2  12     2922.76     3535.00    406.85 o 
  14   2  12    14313.24    16168.70   1737.16 o 
 -13   3  12     8379.25     8028.68    182.26 o 
 -11   3  12     4368.92     4291.33    158.11 o 
  -9   3  12    12327.85    10983.03    983.03 o 
  -7   3  12      883.11      823.75    108.36 o 
  -5   3  12    18283.66    16614.12   1342.68 o 
  -3   3  12     6247.29     5777.47    302.59 o 
  -1   3  12     4747.33     4362.19    172.83 o 
   1   3  12    25460.46    26225.05    554.22 o 
   3   3  12     9704.34     9744.23    280.16 o 
   5   3  12    15476.20    14469.85    386.65 o 
   7   3  12     1130.07     1092.45     46.29 o 
   9   3  12       32.89       45.35     37.57 o 
  11   3  12    14214.64    11741.32   1228.33 o 
  13   3  12     6552.83     5750.07    739.67 o 
 -12   4  12     8197.98     7600.55    503.66 o 
 -10   4  12     4871.15     4162.33    436.75 o 
  -8   4  12     4213.44     3642.00    343.59 o 
  -6   4  12      113.22      143.98     27.56 o 
  -4   4  12     1225.29     1184.16     66.81 o 
  -2   4  12    15874.07    16133.15    384.85 o 
   0   4  12    10656.21    10924.48    448.70 o 
   2   4  12     5208.75     5048.13    115.09 o 
   4   4  12    10857.98    10693.86    194.57 o 
   6   4  12     3423.92     3317.16     50.32 o 
   8   4  12     5590.60     5216.31    113.07 o 
  10   4  12      418.37      440.34     51.85 o 
  -9   5  12     1097.42     1192.99     98.82 o 
  -7   5  12      892.00      877.14     44.51 o 
  -5   5  12     4873.71     4792.22    204.03 o 
  -3   5  12      440.68      499.24     30.53 o 
  -1   5  12     2299.66     2336.07    101.55 o 
   1   5  12     8516.26     8548.56    133.28 o 
   3   5  12     3440.95     3270.89     92.51 o 
   5   5  12     2369.63     2425.48     68.68 o 
   7   5  12      870.08      906.51     43.24 o 
  -2   6  12     1266.20     1203.23     62.70 o 
   0   6  12      923.33      928.03     50.92 o 
 -15   1  13     1332.16     1254.47     46.63 o 
 -13   1  13      146.26      196.07     56.96 o 
 -11   1  13        2.60      -20.06     41.99 o 
  -9   1  13     1479.74     1635.50     60.19 o 
  -7   1  13     1967.94     2106.05     45.43 o 
  -5   1  13      922.81      966.08     46.02 o 
  -3   1  13     2568.96     2667.46     92.72 o 
  -1   1  13     1269.62     1293.19     33.53 o 
   1   1  13      179.17      207.68     22.40 o 
   3   1  13       25.30       22.26     29.14 o 
   5   1  13     1633.46     1551.38     72.05 o 
   7   1  13      615.18      624.04     26.58 o 
   9   1  13      461.66      490.20     45.89 o 
  11   1  13      861.34      904.26     77.37 o 
  13   1  13      251.74      260.32     34.34 o 
 -14   2  13      209.63      172.02     38.49 o 
 -12   2  13     8742.16     8936.46    208.96 o 
 -10   2  13      525.18      479.74     39.23 o 
  -8   2  13      501.94      539.94     35.16 o 
  -6   2  13     1159.70     1170.91     36.99 o 
  -4   2  13     4062.64     3715.89    310.72 o 
  -2   2  13     5487.84     4606.85    605.71 o 
   0   2  13      333.11      316.45     27.05 o 
   2   2  13      102.21      107.55     52.00 o 
   4   2  13     8649.45     9120.37    307.78 o 
   6   2  13     3831.85     3899.10    293.47 o 
   8   2  13     1534.89     1469.54    113.88 o 
  10   2  13       20.08      -56.20     56.20 o 
  12   2  13      280.45      406.13     49.47 o 
 -13   3  13       29.52      -11.85     51.86 o 
 -11   3  13       53.51       37.67     51.27 o 
  -9   3  13     5400.50     4891.08    447.31 o 
  -7   3  13     3186.50     2953.75    328.97 o 
  -5   3  13     5094.48     4342.91    460.14 o 
  -3   3  13       19.68       65.97     36.07 o 
  -1   3  13     2786.84     2770.53     46.51 o 
   1   3  13    24197.46    24628.34    652.86 o 
   3   3  13     1965.20     2007.44     38.17 o 
   5   3  13     1195.30     1205.70     31.75 o 
   7   3  13     5027.89     5024.78     74.25 o 
   9   3  13     4413.78     4062.70    177.27 o 
  11   3  13     5445.82     4479.31    381.08 o 
 -10   4  13     2505.26     2309.92    205.12 o 
  -8   4  13     3280.02     3053.82    392.74 o 
  -6   4  13     3083.98     2944.41    218.10 o 
  -4   4  13     6612.65     6612.64    153.75 o 
  -2   4  13    14783.98    15003.33    526.03 o 
   0   4  13      273.03      272.71     54.58 o 
   2   4  13      581.30      584.43     55.85 o 
   4   4  13    16503.29    16081.70    281.41 o 
   6   4  13     6271.20     6174.30     95.81 o 
   8   4  13     6901.12     6285.54    102.26 o 
  10   4  13      453.90      475.98     43.28 o 
  -7   5  13     6543.05     6207.40    521.93 o 
  -5   5  13     4539.40     4623.77    184.11 o 
  -3   5  13      949.86     1020.94     45.33 o 
  -1   5  13     2803.51     3008.86    106.59 o 
   1   5  13    20188.72    20262.69    253.76 o 
   3   5  13     2479.41     2397.13     44.30 o 
   5   5  13     1406.96     1368.84     39.81 o 
   7   5  13     4614.28     4436.59    114.66 o 
 -14   0  14     6347.07     6606.82    138.42 o 
 -12   0  14     2979.20     3182.61    121.87 o 
 -10   0  14     5829.54     6470.01    134.37 o 
  -8   0  14    10828.34    11490.71    472.36 o 
  -6   0  14    36408.57    40497.00    405.79 o 
  -4   0  14    23634.20    26387.73    308.44 o 
  -2   0  14      209.98      381.95     44.64 o 
   0   0  14     4933.31     4642.04    106.43 o 
   2   0  14    16506.30    15454.57    205.81 o 
   4   0  14    17578.60    16177.79    243.07 o 
   6   0  14    33939.60    32694.17   1821.59 o 
   8   0  14     1954.81     2142.05    139.36 o 
  10   0  14    30367.97    28634.29    322.72 o 
  12   0  14    13822.26    13503.19    366.12 o 
 -13   1  14      785.90      767.26     55.26 o 
 -11   1  14     9061.65     9355.35    369.22 o 
  -9   1  14    17061.44    18597.51    398.59 o 
  -7   1  14     8696.02     9578.81    321.51 o 
  -5   1  14     1352.42     1460.57     38.89 o 
  -3   1  14    30784.33    32902.40    685.72 o 
  -1   1  14    27630.20    27994.56    212.97 o 
   1   1  14    11998.67    11441.57    190.15 o 
   3   1  14     2332.66     2234.59     35.50 o 
   5   1  14     7172.07     6785.16     93.57 o 
   7   1  14    24886.83    23308.10    365.00 o 
   9   1  14    16443.76    15474.50    237.75 o 
  11   1  14        5.43       31.86     31.56 o 
  13   1  14     5730.86     6391.06    329.17 o 
 -12   2  14     3699.52     3868.08     76.79 o 
 -10   2  14     1521.21     1463.05     82.59 o 
  -8   2  14     7284.47     7267.66    580.00 o 
  -6   2  14    23106.22    23069.85    984.17 o 
  -4   2  14    21864.02    20377.14   1571.20 o 
  -2   2  14      221.47      314.33     62.65 o 
   0   2  14     4259.64     3397.22    541.81 o 
   2   2  14    22148.80    17145.79   2857.30 o 
   4   2  14    14020.15    10608.26   2276.28 o 
   6   2  14     6861.66     6089.96   1053.41 o 
   8   2  14     2314.41     2473.31    106.78 o 
  10   2  14     6997.71     8217.47    708.14 o 
  12   2  14     9847.10    10989.80   1016.13 o 
 -11   3  14     4269.44     4433.05    114.32 o 
  -9   3  14     8378.07     8111.49    654.00 o 
  -7   3  14    14252.04    12345.94   1749.01 o 
  -5   3  14     4735.13     3939.85    565.53 o 
  -3   3  14    20562.00    18805.16   1897.19 o 
  -1   3  14    11657.67    11118.52    529.11 o 
   1   3  14      932.22      879.56     40.16 o 
   3   3  14     3195.32     3285.25    137.83 o 
   5   3  14     5041.04     4870.05     72.53 o 
   7   3  14    10222.90     9436.13    291.10 o 
   9   3  14     9922.92     8768.93    444.80 o 
  11   3  14      113.49      158.87     43.99 o 
 -10   4  14     1514.89     1425.30    175.80 o 
  -8   4  14     2121.71     2020.69    313.44 o 
  -6   4  14     9149.32     7614.67    741.77 o 
  -4   4  14     9695.85     9270.23    497.25 o 
  -2   4  14     1303.01     1405.57     62.44 o 
   0   4  14      463.53      520.83     29.15 o 
   2   4  14     2611.41     2828.29     85.03 o 
   4   4  14     5255.62     4882.33     72.75 o 
   6   4  14     8014.83     7666.58    217.51 o 
   8   4  14     1564.85     1535.64     41.20 o 
  -5   5  14     1609.86     1606.56     48.65 o 
  -3   5  14       34.68       43.34     40.38 o 
  -1   5  14     6709.46     6785.29    103.19 o 
   1   5  14       93.40      181.26     28.93 o 
   3   5  14     1204.38     1174.28     38.28 o 
   5   5  14     2299.35     2302.98     67.86 o 
 -13   1  15       71.01      125.03     80.59 o 
 -11   1  15      161.73      185.36     36.98 o 
  -9   1  15     2327.84     2468.36     62.60 o 
  -7   1  15        0.94       32.46     44.76 o 
  -5   1  15     3034.21     3148.39     76.32 o 
  -3   1  15     1416.29     1420.39     91.08 o 
  -1   1  15      405.63      388.18     39.80 o 
   1   1  15       11.24       70.06     22.50 o 
   3   1  15     1146.54     1071.82     71.33 o 
   5   1  15     1026.01      912.28     65.24 o 
   7   1  15      339.03      309.78     33.27 o 
   9   1  15       15.32        4.17     34.52 o 
  11   1  15      423.24      392.85     32.15 o 
 -12   2  15      396.32      425.16     41.16 o 
 -10   2  15     2476.36     2564.29     79.66 o 
  -8   2  15      971.30     1028.30     40.96 o 
  -6   2  15     8643.98     8468.72    531.88 o 
  -4   2  15       11.57       -0.27     44.40 o 
  -2   2  15      113.59      114.50     74.24 o 
   0   2  15     5600.84     4855.42    508.08 o 
   2   2  15     2479.24     2302.44    271.93 o 
   4   2  15     1594.59     1450.24    208.49 o 
   6   2  15     4339.29     3716.09    620.42 o 
   8   2  15      270.99      277.86     25.35 o 
  10   2  15     4091.31     4480.09    291.08 o 
 -11   3  15     2907.57     2883.85    210.31 o 
  -9   3  15     1393.92     1425.46    105.25 o 
  -7   3  15     1748.40     1516.05    155.80 o 
  -5   3  15     2322.25     2007.73    289.00 o 
  -3   3  15     5484.68     4506.78    595.89 o 
  -1   3  15     4574.05     4237.66    250.81 o 
   1   3  15      116.70      135.35     28.81 o 
   3   3  15     4141.90     4256.23     62.32 o 
   5   3  15     4028.10     4055.34     65.12 o 
   7   3  15     4355.89     4157.52     67.30 o 
   9   3  15        7.71       11.70     34.68 o 
  -8   4  15     3154.04     2898.09    444.21 o 
  -6   4  15     8179.30     7026.85    787.48 o 
  -4   4  15        7.52       43.54     55.68 o 
  -2   4  15      469.18      493.30     66.50 o 
   0   4  15     8229.57     8392.85    207.79 o 
   2   4  15     2396.97     2515.00    103.19 o 
   4   4  15     5454.38     5357.31     97.52 o 
   6   4  15     1989.14     2067.29     45.36 o 
  -3   5  15    12366.33    12457.76    649.83 o 
  -1   5  15     2839.85     2915.76    141.33 o 
   1   5  15        0.37      -11.15     41.66 o 
 -12   0  16     7108.53     7284.97    153.16 o 
 -10   0  16    32862.79    35091.32    485.81 o 
  -8   0  16     1162.44     1385.32     61.50 o 
  -6   0  16     1517.83     1601.70     79.21 o 
  -4   0  16     6403.26     7576.65    202.17 o 
  -2   0  16     8913.08     9458.21    236.83 o 
   0   0  16    40602.65    40015.27   1466.56 o 
   2   0  16      188.22      259.50     33.86 o 
   4   0  16     2035.71     1921.69     71.72 o 
   6   0  16    28326.52    25946.52    579.76 o 
   8   0  16     5469.61     5131.52    158.72 o 
  10   0  16     8915.17     8264.52    620.67 o 
 -11   1  16       64.89       -7.44     48.49 o 
  -9   1  16      199.47      149.73     43.44 o 
  -7   1  16    20777.45    21875.02    369.74 o 
  -5   1  16     3955.16     4189.30     61.70 o 
  -3   1  16    23911.29    25992.72    586.22 o 
  -1   1  16     6437.56     6796.08     98.86 o 
   1   1  16     3430.21     3276.59     50.66 o 
   3   1  16    51194.22    47248.07   1512.78 o 
   5   1  16      940.71      862.85     39.80 o 
   7   1  16     1710.81     1570.38     57.59 o 
   9   1  16     9987.08     9351.62    263.02 o 
  11   1  16     2785.83     2813.84     52.18 o 
 -10   2  16    19179.90    20767.35    513.96 o 
  -8   2  16     2694.52     2998.73     99.98 o 
  -6   2  16     2225.66     2232.89    101.47 o 
  -4   2  16     5949.27     5645.06    289.21 o 
  -2   2  16     5239.02     5239.97     90.52 o 
   0   2  16    36283.03    34239.57   1975.63 o 
   2   2  16        5.17       -5.64     34.14 o 
   4   2  16     2220.33     2292.59    246.37 o 
   6   2  16    22734.88    19314.62   1733.79 o 
   8   2  16     4401.44     4073.25    258.22 o 
  10   2  16     7451.78     7273.85    188.18 o 
  -9   3  16      155.81       73.44     85.20 o 
  -7   3  16    10846.67     9816.46   1055.60 o 
  -5   3  16      836.77      752.91     90.38 o 
  -3   3  16    11255.82     9179.29   1430.13 o 
  -1   3  16       52.78      202.30     98.01 o 
   1   3  16     4821.66     4787.11    125.14 o 
   3   3  16    33583.61    35478.29    763.90 o 
   5   3  16      127.07      133.81     51.03 o 
   7   3  16      204.71      207.77     29.90 o 
  -6   4  16      622.70      464.65     40.47 o 
  -4   4  16     2217.04     2290.31    141.72 o 
  -2   4  16     1315.75     1418.61     94.37 o 
   0   4  16    13699.56    14135.20    245.84 o 
   2   4  16       65.64       15.76     42.33 o 
   4   4  16      848.56      890.88     36.89 o 
   6   4  16     7523.28     6794.02    188.76 o 
 -11   1  17      445.79      444.53     43.84 o 
  -9   1  17      343.02      439.46     45.94 o 
  -7   1  17       10.61        0.73     95.49 o 
  -5   1  17       64.71      -19.28     62.40 o 
  -3   1  17     1864.36     2008.90     70.39 o 
  -1   1  17      372.01      385.93     31.82 o 
   1   1  17     4079.00     3892.84     65.76 o 
   3   1  17      653.80      611.47     39.30 o 
   5   1  17      137.79      151.64     24.79 o 
   7   1  17       79.49      111.56     23.68 o 
   9   1  17      948.65      956.01     46.08 o 
 -10   2  17     2352.82     2540.63     85.76 o 
  -8   2  17      227.80      226.66     63.58 o 
  -6   2  17       41.77       74.54     39.04 o 
  -4   2  17     5062.44     5065.91    240.59 o 
  -2   2  17      719.25      768.83     61.43 o 
   0   2  17     1229.75     1238.45     71.24 o 
   2   2  17     1636.11     1513.47     69.15 o 
   4   2  17      817.53      853.23     37.37 o 
   6   2  17     4716.37     4185.46    308.20 o 
   8   2  17      297.63      271.93     29.47 o 
  -7   3  17     9558.26     9014.58    783.18 o 
  -5   3  17      274.32      291.25     36.85 o 
  -3   3  17      375.37      393.85     34.01 o 
  -1   3  17     7100.53     6024.21    443.79 o 
   1   3  17     2890.49     3010.42    137.37 o 
   3   3  17     2284.66     2306.35     85.64 o 
   5   3  17       41.80       78.39     41.50 o 
   7   3  17      532.13      540.56     37.14 o 
  -4   4  17    13495.96    12703.68   1508.10 o 
  -2   4  17     1745.16     1798.14    154.09 o 
   0   4  17     1589.92     1823.21     49.72 o 
   2   4  17     3466.88     3662.73     88.02 o 
 -10   0  18      848.95      971.83    110.47 o 
  -8   0  18     4154.08     4476.47    120.68 o 
  -6   0  18    26593.14    31670.75    437.48 o 
  -4   0  18    11753.82    12838.40    250.88 o 
  -2   0  18      249.51      251.72     42.35 o 
   0   0  18     6111.66     6494.61    181.06 o 
   2   0  18    12328.95    11287.47    211.88 o 
   4   0  18    12172.69    11290.38    209.16 o 
   6   0  18     1376.12     1218.85     48.02 o 
   8   0  18     1970.56     1931.07     61.65 o 
  -9   1  18     9533.68    10953.00    224.85 o 
  -7   1  18     5355.17     5849.25    130.53 o 
  -5   1  18     1830.75     1921.21     48.86 o 
  -3   1  18    20910.29    23476.71    261.96 o 
  -1   1  18     9880.00     9817.90    244.34 o 
   1   1  18     4220.72     4035.17     80.42 o 
   3   1  18      148.28      154.06     25.74 o 
   5   1  18     6005.29     5707.55     87.91 o 
   7   1  18    14004.17    13137.60    392.68 o 
  -8   2  18     3985.28     4290.26    222.35 o 
  -6   2  18    15831.76    16504.13    620.89 o 
  -4   2  18     5683.61     5767.22    244.62 o 
  -2   2  18      113.78      188.57     44.83 o 
   0   2  18     5009.04     4882.59    184.94 o 
   2   2  18     3120.38     2947.03     53.54 o 
   4   2  18     8571.62     8481.90    365.43 o 
   6   2  18     4504.91     4156.21    213.36 o 
  -5   3  18      381.54      367.07     38.09 o 
  -3   3  18     9938.92     8229.30   1145.40 o 
  -1   3  18     5044.80     4654.10    301.44 o 
   1   3  18     1663.60     1770.04     50.76 o 
   3   3  18       13.53       32.78     55.24 o 
   5   3  18      590.37      959.83    122.25 o 
  -7   1  19       24.20      115.22     45.85 o 
  -5   1  19     1597.00     1839.16    111.89 o 
  -3   1  19      295.41      202.67     46.54 o 
  -1   1  19        2.28      -44.59     44.59 o 
   1   1  19      559.46      569.35     39.54 o 
   3   1  19      213.12      180.77     29.44 o 
   5   1  19      479.28      477.48     32.91 o 
  -6   2  19      475.18      532.12     45.31 o 
  -4   2  19      392.75      457.62     40.64 o 
  -2   2  19     1476.89     1536.38     51.93 o 
   0   2  19      785.21      822.63     54.86 o 
   2   2  19     1621.31     1632.33     48.69 o 
   4   2  19      136.19      132.92     55.44 o 
  -4   0  20       13.23      116.92     60.77 o 
  -2   0  20    18715.21    21087.55    351.74 o 
   0   0  20     4890.91     5085.12    315.85 o 
   2   0  20     4152.12     4035.85    132.38 o 
   4   0  20    11091.30    10302.49    413.05 o 
  -5   1  20    10499.56    11961.20    334.79 o 
  -3   1  20      506.17      653.25     41.50 o 
  -1   1  20      576.04      701.29     38.25 o 
   1   1  20    17739.01    17739.90    245.80 o 
   3   1  20     9302.25     8960.51    147.05 o 
                                                 
